# Supplementary material for: Cortical reactivation of spatial and non-spatial features coordinates with hippocampus to form a memory dialogue
Source: Nat Commun. 2023 Nov 27;14:7748. doi: 10.1038/s41467-023-43254-7 (PMC10682454; doi:10.1038/s41467-023-43254-7)
Supplement: Supplementary file 4 — Source Data [file 41467_2023_43254_MOESM4_ESM.xlsx]

## Sheet: Fig2
	Fig2d-e					Fig2f				Fig2g
	rest1	rest2	all			rest1	rest2			EV	REV
sessions	0.866667	0.714286	0.721088		neurons	0.443058	1.43367		sessions	0.0359796	0.000168593
	0.2	0.8	0.652893			0.420871	1.24533			0.0275803	0.0011485
	0.545455	0.447761	0.429003			0.308074	1.40158			0.0160887	0.00311534
	NaN	0.5	0.704663			0.439029	0.361727			0.00246995	0.0055022
	0.333333	0.44186	0.338521			1.30717	1.29744			0.0106117	0.00430761
	NaN	NaN	0.780303			0.615614	0.931108			0.00664622	0.00142948
	0.759259	0.795181	0.85347			1.33937	1.63616			0.00830679	0.000682937
	0.333333	0.784314	0.744444			0.399966	1.69347			0.127798	1.27027e-05
	0.685714	0.723684	0.745192			0.428977	1.05645			0.0137609	0.00148022
	0.468468	0.496063	0.503254			0.531062	1.50747			0.0140129	0.000349454
	0.304348	0.73913	0.58806			2.92048	1.21276			0.015664	0.00036145
	0.517857	0.928571	0.482051			0.823893	1.92338			0.0658646	0.00416789
	0.125	0.12	0.178082			0.257091	1.40719			0.0176636	0.0119274
	0.16	0.34375	0.440994			0.357017	1.87692			0.0174737	0.00337345
	0.318182	0.2	0.350575			0.866183	0.243242			0.0290051	0.0131646
	0.565217	0.5	0.595745			0.526431	1.53509			0.0110434	0.0141664
	0.156863	0.387097	0.235484			0.525738	0.704488			0.055485	0.00751846
	0.468085	0.519685	0.37296			1.42021	2.52399			0.087019	0.0108973
	0.613636	0.746575	0.656109			0.451015	0.399966			0.0846263	2.59135e-06
	0.25641	0.352941	0.4			0.53727	0.836962			0.04586	0.00629638
	0.4	0.769231	0.469194			1.35659	0.379763			0.0495114	0.0134793
	0	0.0416667	0.0754717			1.53858	0.531062			0.144806	0.0203322
	0.133333	0.0769231	0.0885417			1.5967	1.27038			0.051822	0.0193967
	0.0714286	0.0566038	0.0527778			1.73206	1.73146			0.0718383	0.0653551
	0.384615	0.316667	0.232727			1.58025	0.451642			0.0717404	0.010617
	0.529412	0.521739	0.440741			1.02655	0.257091			0.0291346	0.0179835
	0.318182	0.277778	0.441341			0.678303	0.737758			0.101744	0.00445874
	0.545455	0.428571	0.4			0.877371	0.866183			0.032841	0.013731
	0.333333	0.478261	0.487923			0.493476	1.6387			0.0648116	0.00826375
	0.571429	0.551724	0.558824			0.460285	1.72923			0.054413	0.00296342
	0.272727	0.238095	0.251724			1.76366	1.44879			0.15324	0.00172504
	0.382979	0.777778	0.3625			1.026	1.2867			0.15563	0.00404462
	0.461538	0.684211	0.195349			1.35258	1.04453			0.174642	0.000135536
	0.3125	0.458333	0.202847			0.455789	1.35659			0.0991936	5.10561e-05
	0.0666667	0.681818	0.32			1.49226	1.53858			0.0855685	5.94275e-05
	0.585366	0.705882	0.564014			0.548215	2.08387			0.135844	0.00135983
	0.52381	0.75	0.380753			0.47302	1.73206			0.0387929	0.00178528
	0.319149	0.52381	0.348387			0.694863	1.58025			0.035638	0.00078819
	0.583333	0.833333	0.602888			0.672355	1.55785			0.0053662	0.00122982
	0.580645	0.743902	0.629482			0.533719	1.02655			0.0311279	0.00268426
	0.2	0.428571	0.175953			0.403015	0.447157			0.041778	0.00234046
	0.266667	0.4375	0.197411			0.427656	0.888704			0.0153806	0.00366097
	0.4	NaN	0.181102			0.415705	0.694167			0.012687	0.00817846
	1	NaN	0.256198			0.424175	0.514921			0.0151247	0.00627032
	0	0.176471	0.286127			0.721643	0.863657			0.0201581	0.00261746
	0.272727	0.533333	0.335227			0.657863	0.538257			0.030054	0.00562969
	NaN	NaN	0.254019			0.555341	0.622814			0.0550272	0.00100502
	0.21	0.333333	0.194521			0.756457	0.950043			0.0122918	0.0171288
	0.5	0.5	0.52443			0.497595	0.605748			0.0955982	0.00169557
	0.1	0.0731707	0.187123			0.692204	0.519315			0.0630145	0.0101397
	0.225352	0.210938	0.242009			0.946986	1.60506			0.0880511	0.00105829
	0.555556	0.715789	0.548828			0.412956	0.412956			0.0946266	0.00227677
	0.911111	0.878261	0.761194			0.54505	0.696162			0.106377	4.40043e-05
	0.358491	0.551724	0.483516			0.57501	0.478591			0.0696115	0.0224289
	0.45614	0.428571	0.510204			0.56212	0.537195			0.0581873	0.0121357
	0.689655	0.811594	0.723724			0.623262	0.660303			0.0206295	0.022966
	0.5	0.711864	0.671141			0.593409	0.871165			0.0430021	0.0157227
	0.157895	0.0714286	0.158824			0.466476	0.764225			0.0476536	0.00901209
	0.21875	0.208333	0.22963			0.808516	1.57709			0.0616404	0.0127489
	0.307692	0.3	0.350181			0.539697	0.533719			0.0821707	0.0119532
	0.142857	0.428571	0.257511			0.76929	1.98301			0.0343074	0.0154868
	0.333333	0.357143	0.242857			0.999582	1.63051			0.0326014	0.0232988
	0.428571	0.384615	0.299625			0.658826	1.35165			0.0385008	0.0120168
	0.125	0.285714	0.198444			0.411435	0.727556			0.0264136	0.00979727
	0.428571	0.2	0.242991			0.549616	1.01061			0.0235288	0.0154621
	0.5	0.642857	0.453988			0.530048	0.612037			0.0109672	0.0116233
	0.333333	0.647059	0.438202			0.628733	0.676142			0.0879984	0.0266357
	0.0606061	0.0754717	0.0602837			0.696162	0.481793			0.094143	0.0358823
	0.047619	0	0.104803			0.478591	0.76817			0.0451114	0.0378617
	0.0416667	0.0566038	0.0625			0.537195	0.485423			0.0733454	0.0366311
	0.152174	0.185185	0.117647			0.660303	0.808826			0.037069	0.0435378
	0.133333	0.12	0.140625			0.871165	0.356225			0.0724347	0.0302281
	0.181818	0.226415	0.190625			0.764225	0.378503			0.0557232	0.0207496
	0.25	0.25	0.221719			0.789511	0.678303			0.123202	0.0330609
	0.152174	0.190476	0.143382			0.736216	0.877371			0.105365	0.0222488
	0.142857	0.219512	0.201465			0.609527	0.493476			0.115169	0.00488015
	0.488095	0.444444	0.462151			0.557013	0.460285			0.0321909	0.010654
	0.127273	0.109375	0.108656			0.557744	1.35258			0.0317771	0.00530125
	0.2	0.571429	0.231198			0.80116	0.455789			0.0325488	0.00762299
	0.103448	0.235294	0.134177			0.441959	0.692204			0.026986	0.00396675
	0.307692	0.416667	0.2			0.60959	0.946986			0.0223874	0.00735377
	0.272727	0.411765	0.310145			0.797807	0.54505			0.0168369	0.00173845
	0.581818	0.661765	0.646018			0.681086	0.56212			0.00662406	0.00520145
	0.470588	0.433333	0.549474			0.48755	0.623262			0.0182627	0.00411178
	0.470588	0.6875	0.613995			0.580561	0.411435			0.0179873	0.00356348
	0.287879	0.264151	0.239264			0.690826	0.496412			0.00884974	0.0134775
						0.509474	0.549616
						0.647107	0.521865
						0.204254	0.519725
						0.391704	0.548215
						0.383196	0.47302
						1.0333	0.672355
						0.861811	0.403015
						0.544615	0.564817
						0.240588	0.415705
						0.27016	1.07751
						0.336479	0.973116
						0.34279	0.857341
						0.479126	1.03771
						0.280679	0.536119
						0.287444	0.309309
						1.18177	0.777824
						1.39494	0.668955
						0.714846	1.33658
						0.25502	0.390119
						0.321614	3.24124
						0.219324	0.819811
						2.35656	0.8811
						0.216141	1.44702
						0.247996	1.09353
						0.23697	0.35187
						0.339573	0.348255
						0.373104	0.34643
						0.217058	0.791023
						0.342992	0.364166
						0.204667	0.398826
						0.7574	0.249607
						0.280268	0.326618
						0.41945	0.447535
						0.410829	0.253953
						0.318436	0.473183
						0.766177	0.344978
						0.591626	0.238122
						1.21608	0.404582
						2.48001	0.902213
						0.735854	1.52294
						0.980901	0.449911
						1.73807	0.25449
						0.391811	0.228666
						1.31959	0.370836
						1.59767	0.257116
						0.830559	0.452839
						2.45331	2.57323
						0.767757	0.290944
						0.872429	0.247996
						1.40847	0.342992
						0.453645	2.07834
						1.4048	0.342701
						0.653239	0.447912
						0.710374	0.974203
						1.83721	0.833806
						0.520916	0.476034
						1.91686	0.280977
						0.96724	0.223352
						0.850164	0.869261
						1.36781	0.320539
						1.89575	0.486048
						0.505332	0.359358
						0.311552	0.256938
						0.451988	0.393165
						2.62193	0.470419
						0.501562	0.509474
						0.716931	2.62611
						2.00871	1.10435
						0.539749	0.477471
						2.7426	0.841325
						0.254541	2.42801
						0.480951	0.456786
						1.71463	0.501562
						1.01437	0.716931
						1.56821	0.739246
						0.362631	0.710374
						3.26644	2.67358
						1.39495	1.91686
						0.414633	0.451988
						0.736298	2.02033
						0.656267	1.78627
						0.656064	2.48399
						2.02671	2.38993
						0.562318	2.17709
						0.721649	1.97517
						0.389564	2.49344
						0.75938	1.92894
						0.689718	1.91815
						0.60299	0.846206
						0.817321	0.675185
						0.253213	1.78963
						0.321405	1.0725
						0.443718	0.335476
						0.556878	3.79479
						0.279458	0.533509
						0.327407	0.658397
						0.288083	0.770269
						0.466396	0.870428
						0.77772	0.561834
						0.428866	0.783643
						0.332275	0.650651
						2.85679	0.52467
						1.04509	0.995846
						0.250348	2.07602
						0.737475	0.537302
						2.43741	0.638426
						1.94722	0.962013
						0.552838	2.02113
						1.99399	1.70337
						0.411914	0.480056
						0.182831	0.865408
						0.748638	0.857857
						0.423649	0.520916
						0.727241	0.647009
						0.210354	0.628013
						0.8752	0.317798
						0.34046	0.612274
						0.393329	0.614139
						0.392153	0.562318
						0.356606	0.343254
						0.382864	0.477941
						0.785934	0.589349
						0.317976	0.850164
						2.93523	1.49063
						1.78046	0.754037
						1.22728	2.62193
						0.316093	2.40045
						0.319761	3.09371
						0.251522	2.45331
						0.366605	0.872429
						0.644626	1.53707
						0.595289	0.680825
						0.306507	1.00819
						0.348758	0.897456
						1.07468	1.16066
						0.363601	0.505332
						0.505283	1.01652
						1.94604	0.600332
						0.575397	2.48001
						0.22444	0.277374
						0.257997	1.98252
						0.370912	3.59988
						0.398077	0.646652
						0.313567	0.326053
						1.76704	2.07591
						0.292493	0.50033
						0.499546	0.709742
						0.820469	0.392444
						0.684263	1.50007
						0.634081	0.56012
						0.456834	1.40328
						3.10636	2.41001
						3.38842	1.53159
						0.2643	2.18215
						0.465966	1.321
						0.491482	1.81829
						1.4031	2.10737
						0.472755	2.12482
						0.372029	0.640384
						0.217368	2.09395
						0.412049	0.388205
						0.331195	0.522812
						0.24944	0.70317
						1.00799	0.353669
						0.300932	0.689718
						0.32742	2.28055
						0.989987	0.488944
						0.365797	2.99277
						0.26196	2.02906
						2.55601	2.35232
						0.245638	2.21098
						0.214451	2.4463
						0.284991	1.18943
						0.441312	2.4103
						0.356631	1.79436
						0.334099	2.788
						2.51052	2.37984
						0.25828	1.93864
						2.02887	2.59569
						0.278595	1.97754
						0.65584	2.14351
						0.198531	3.31186
						0.434992	1.54765
						0.2755	0.721649
						0.750736	0.389564
						0.874767	0.75938
						0.216031	0.817321
						0.284129	0.706863
						0.479756	0.647166
						0.343215	3.04998
						0.434818	2.76695
						0.30146	1.69202
						1.02359	2.64485
						0.321791	2.51921
						0.839326	2.53587
						0.790944	1.90708
						0.217978	2.85915
						0.377502	2.02869
						0.398945	2.1188
						0.491772	1.62236
						0.4118	2.51766
						1.58624	0.552838
						0.326524	0.509006
						0.467288	0.322863
						0.421576	0.777674
						0.681732	1.34062
						0.407532	1.62374
						2.38226	0.841551
						0.225786	1.20607
						0.520607	3.48555
						1.38878	1.6924
						2.30022	0.359708
						0.547071	1.40725
						0.257547	0.209927
						0.237381	0.411424
						0.897372	0.667055
						1.01623	0.270491
						0.346142	0.323731
						0.52627	0.423649
						0.436025	0.404631
						1.26639	0.360986
						0.212556	0.392153
						1.70572	0.356606
						0.221994	1.87812
						0.499899	1.11485
						0.318778	1.3655
						0.239151	1.67878
						0.252217	1.83428
						0.251042	0.216448
						0.279787	0.164712
						0.264947	0.137861
						0.318006	0.190657
						0.406506	0.639735
						0.576344	0.449492
						1.85006	0.257112
						0.481564	0.21879
						0.551619	0.173564
						0.349897	2.00629
						0.311261	0.343552
						0.324697	0.83938
						0.383263	0.233192
						0.449165	2.72448
						0.402171	1.6792
						0.233467	2.67481
						2.2216	0.830825
						0.250091	2.20504
						1.27423	2.79914
						0.291755	2.73633
						0.222493	2.91483
						0.377527	2.8171
						0.354165	3.13684
						0.256394	2.83945
						0.619816	2.74568
						0.44685	1.97597
						0.488423	2.13213
						0.467637	2.02316
						0.323407	0.867837
						1.15964	1.73136
						0.521367	0.566377
						0.20921	0.264858
						0.34341	0.312257
						0.52235	0.785934
						0.730296	0.620102
						2.55835	1.94722
						0.80556	1.99399
						0.279403	0.411914
						0.552769	0.526913
						0.578512	0.40312
						0.244606	0.182831
						0.227418	0.748638
						0.421053	0.639054
						0.367386	0.443975
						0.270482	0.297276
						1.00088	0.191417
						1.77947	0.396424
						1.48545	2.07892
						0.952481	0.99188
						0.514244	0.303717
						0.234908	0.591632
						1.05329	0.453633
						0.262022	0.657163
						0.661763	0.343215
						0.739036	0.221994
						1.54215	0.441312
						0.221108	0.307211
						0.364938	0.499899
						0.203549	0.239151
						1.7579	0.251042
						0.424791	0.25828
						0.545394	0.694555
						0.597359	0.212719
						0.389621	1.7072
						0.272059	0.264128
						1.13754	0.427206
						1.02169	0.4118
						1.19806	0.359871
						1.60855	0.746901
						0.855943	0.244485
						1.86039	0.225786
						1.05334	1.28714
						0.375827	0.299332
						0.300628	0.354774
						0.227958	0.26196
						0.397103	0.595808
						0.169301	0.722946
						0.395382	0.723508
						0.829458	0.547071
						0.684495	2.89986
						1.34869	0.257547
						1.00762	0.217978
						0.920638	0.796537
						0.590365	0.295369
						0.165253	0.449828
						0.640311	0.366053
						1.15497	0.326219
						0.0889707	1.80497
						0.1217	0.412049
						0.336747	1.22728
						0.141503	0.557811
						0.105622	0.653219
						0.121455	0.694089
						0.211984	0.987789
						0.256976	0.337874
						0.101446	0.356631
						0.177671	0.247997
						0.130075	0.2755
						0.112572	0.400809
						0.0460353	0.316093
						0.12251	0.306507
						0.145405	0.428717
						0.061888	0.366605
						0.148357	0.644626
						0.185071	2.97852
						0.49774	1.05276
						0.123669	2.90149
						0.0978219	0.719854
						0.144682	2.67252
						0.11576	2.62337
						0.0949563	2.02777
						0.198212	0.324402
						0.275753	0.346142
						0.104926	0.292493
						0.0842225	0.406239
						0.0972461	0.332846
						0.117118	0.363601
						0.11019	1.38878
						0.515831	0.453567
						0.0941114	0.392262
						0.295656	1.49152
						0.0479268	0.600183
						0.106151	0.260419
						0.136077	0.465966
						0.0621743	1.62995
						0.140905	0.233412
						0.40904	2.92736
						0.137058	2.39521
						0.0860107	3.01531
						0.0986472	1.78146
						0.290362	3.10636
						0.165708	1.86881
						0.24119	0.699395
						0.153463	0.968891
						0.0758225	1.45393
						0.0872455	2.55601
						0.164847	2.51052
						0.179461	2.30022
						0.136546	2.02887
						0.18013	0.595289
						0.14071	2.24498
						0.0918999	0.499999
						0.0795055	0.278595
						0.130486	0.65584
						0.123121	0.551546
						0.0882371	0.365797
						0.167381	0.360264
						0.662431	0.474467
						0.0733487	0.255949
						0.0740705	0.434992
						0.168761	0.274923
						0.206078	0.416406
						0.124724	0.348758
						0.205903	0.367015
						0.189892	0.396233
						0.151248	0.36479
						0.202566	0.393377
						0.125574	0.383039
						0.13933	0.238704
						0.221819	0.381637
						0.154749	0.275319
						0.157091	3.38842
						0.353116	1.98788
						0.100787	0.200448
						0.154143	1.325
						0.182164	0.408309
						0.14153	0.421576
						0.237946	0.844131
						0.427661	0.406506
						0.181657	0.305665
						0.296514	0.295183
						0.153982	0.297671
						0.160815	0.416698
						0.251221	0.45934
						0.170954	0.251994
						0.153341	0.284991
						0.17761	0.541815
						0.233208	0.933493
						0.138437	0.278214
						0.119916	0.477112
						0.139325	0.751193
						0.297623	2.2216
						0.161451	0.449165
						0.188255	0.402171
						0.593878	0.63005
						0.142253	0.335303
						0.111698	0.233467
						0.110128	0.373818
						0.132333	0.250091
						0.323795	1.40076
						0.440163	2.7995
						0.329934	1.77867
						0.188419	1.21711
						0.308906	2.50795
						0.113659	1.06072
						0.158285	1.78602
						0.101154	2.31827
						0.110732	1.72686
						0.782726	1.6678
						0.21091	0.860715
						0.144914	1.19806
						0.372499	1.47603
						0.379773	1.33663
						0.276708	0.855943
						0.476612	1.18938
						0.225243	0.720181
						0.51028	1.60855
						0.0860135	1.26475
						0.254231	1.7579
						0.293998	1.33451
						0.229698	1.54679
						0.53197	0.602117
						0.214868	0.799084
						0.128411	0.247101
						0.167615	0.0740471
						0.159472	0.177671
						0.257633	0.152091
						0.595432	0.189563
						0.193796	0.185071
						0.152444	0.0861035
						0.827063	0.49774
						0.937039	0.1217
						0.155238	0.121455
						0.0943047	0.178509
						0.398249	0.211984
						0.22129	0.130075
						1.07438	0.113088
						0.973706	0.0978219
						0.429001	0.08035
						0.128357	0.129847
						1.07974	0.336747
						0.0678787	0.141503
						0.337399	0.219094
						0.122647	0.105622
						0.105759	0.101446
						0.32335	0.0460353
						0.461825	0.061888
						0.622872	0.148357
						0.308117	0.0941114
						0.267277	0.295656
						0.232859	0.0479268
						0.117689	0.106151
						0.266543	0.136077
						0.292607	0.0629818
						0.425778	0.0889608
						0.575483	0.40904
						0.422385	0.109464
						0.198794	0.177894
						0.224885	0.0892102
						0.561351	0.0983593
						0.130422	0.228796
						0.25598	0.123488
						0.160771	0.252802
						0.238396	0.26866
						0.200003	0.151165
						0.291524	0.0872455
						0.200021	0.10793
						0.142336	0.0621743
						0.179798	0.18013
						0.508399	0.140905
						0.221557	0.14071
						0.0585783	0.290362
						0.423444	0.165708
						0.50265	0.24119
						0.127442	0.463054
						0.537118	0.164847
						0.335999	0.179461
						0.155835	0.0918999
						0.150486	0.559663
						0.718506	0.1945
						0.221116	0.0800652
						0.118015	0.0881279
						0.17647	0.0565019
						0.124098	0.157091
						0.346156	0.0968316
						0.159032	0.0903574
						0.120989	0.0646241
						0.625109	0.0733695
						0.189279	0.389763
						0.311849	0.158243
						0.185474	0.151499
						0.256268	0.144291
						0.510066	0.222691
						0.213313	0.186266
						0.624484	0.138056
						0.556691	0.155286
						0.313716	0.123121
						0.214929	0.0882371
						0.138471	0.168761
						0.198704	0.167381
						1.36084	0.205903
						0.293334	0.0732077
						0.122939	0.189892
						0.190835	0.151248
						0.376455	0.123392
						0.157017	0.0733487
						0.186187	0.0740705
						0.21664	0.930558
						0.564848	0.119807
						0.226975	0.0669274
						0.246127	0.213896
						0.25956	0.245165
						0.302473	0.0886655
						1.01388	0.101485
						0.284961	0.288204
						0.228026	0.110128
						0.217205	0.170954
						0.117481	0.306281
						0.385813	0.422122
						0.255211	0.17761
						0.154672	0.223923
						0.295394	0.117689
						0.314972	0.266543
						0.365624	0.155238
						0.269701	0.425778
						0.493236	0.0943047
						0.168027	0.575483
						0.532925	1.22327
						0.148029	1.13441
						0.234137	0.198704
						0.833374	0.0956664
						0.427906	1.36084
						0.0906452	0.562359
						0.112693	0.360408
						0.279116	0.742905
						0.366153	0.659811
						0.425417	0.971705
						0.387068	1.35936
						0.730809	0.320025
						0.479651	0.124896
						0.143493	0.238907
						0.126459	0.16939
						0.471657	0.254303
						0.25655	0.271493
						0.378079	0.617848
						0.317506	0.204302
						0.223777	0.22129
						0.177029	0.43307
						0.0845807	0.219171
						0.170899	0.429845
						0.126854	0.319669
						0.167583	0.379773
						0.546467	0.476612
						1.63111	0.445287
						0.70348	0.305311
						0.666626	0.674286
						1.37241	0.927795
						1.83768	0.705141
						1.16682	0.62863
						1.14013	0.777165
						1.15032	0.939222
						1.84141	1.21153
						0.979873	1.06881
						0.375651	0.59404
						1.77935	0.911226
						0.154978	0.677883
						1.77078	0.982751
						0.219528	0.693141
						0.456982	1.27249
						1.34001	0.706159
						1.17887	0.274814
						0.926055	0.810185
						0.341515	0.772114
						0.233142	0.631452
						0.188956	0.714291
						0.628542	0.524151
						0.211488	1.17359
						0.101105	1.39193
						0.226536	0.604299
						0.0663908	0.478924
						0.125934	0.470136
						0.35666	0.520175
						0.660522	0.398789
						0.486118	0.703504
						0.177814	0.179798
						0.665122	0.508399
						0.424181	0.221557
						0.227141	0.459855
						0.117526	0.0585783
						0.209594	0.423444
						0.134441	0.50265
						0.0612445	0.537118
						0.0916268	0.108701
						0.101899	0.440163
						0.147711	0.329934
						0.564236	0.308906
						1.0695	0.138471
						0.226039	0.118015
						0.348817	0.174769
						0.185284	0.0958617
						0.123887	0.122647
						0.292934	0.15833
						0.35507	0.292607
						0.29112	0.151581
						0.943294	0.276708
						0.240509	0.32335
						0.216414	0.51028
						0.210963	0.0860135
						0.692244	0.254231
						0.372604	0.232859
						0.264151	0.326734
						0.230896	0.301655
						0.486857	0.223236
						0.287271	0.483829
						0.312062	0.388308
						0.16424	0.34127
						0.961996	0.323795
						0.188113	0.263622
						0.347102	0.21091
						0.70266	0.17647
						0.622775	0.733563
						0.450989	0.532675
						0.658424	0.277494
						0.851532	0.183367
						0.341074	0.389856
						0.135912	0.408959
						0.247699	0.204747
						0.134718	1.02918
						0.241825	0.937039
						0.413148	1.29208
						1.16025	0.723889
						0.15424	1.07438
						0.253531	0.782726
						0.488255	0.973706
						0.118127	0.263428
						0.38004	0.177498
						0.240907	0.264765
						0.20631	0.128411
						0.162239	0.443474
						0.341172	0.224885
						0.216812	0.131084
						0.161891	0.429001
						0.374846	0.128357
						0.205739	0.0678787
						0.342933	0.337399
						0.348687	0.157017
						0.203328	0.227141
						1.69334	0.678977
						0.475049	0.28214
						0.40981	0.274006
						0.228901	0.226975
						0.747892	0.90738
						0.122936	0.197327
						0.276773	0.122939
						0.132493	0.335972
						0.421239	0.430805
						0.344965	0.186187
						0.416718	0.399418
						0.334317	0.246127
						0.314655	0.25956
						0.243651	0.427906
						1.0474	1.01388
						0.194118	0.348626
						0.204645	0.233142
						0.187639	0.628542
						1.30244	0.211488
						0.149983	0.101105
						0.292131	0.226536
						0.415134	0.0663908
						0.253129	0.179901
						1.03148	0.35666
						0.33127	0.660522
						0.250303	0.486118
						0.0908175	0.177814
						0.272994	1.16875
						0.262908	0.886521
						1.14694	1.42683
						0.395214	0.686682
						1.2555	1.03249
						0.10238	1.56738
						0.336131	1.19306
						0.660708	0.665122
						0.720524	0.436655
						0.360831	1.5184
						0.463014	1.57448
						0.507174	0.666168
						0.267808	1.35214
						0.691813	1.22113
						0.269825	0.996245
						0.660563	1.33618
						0.211895	0.624867
						0.397638	1.50148
						0.234558	1.91336
						0.733909	1.0183
						0.314444	1.12036
						0.881216	1.47542
						0.308127	1.29493
						0.48383	1.40932
						0.361894	1.9262
						0.327746	0.861674
						0.223533	1.63111
						0.282895	0.70898
						0.354448	0.70348
						0.532402	1.37241
						0.286029	1.83768
						0.215583	1.16682
						0.299617	1.14013
						0.250753	1.15032
						0.96822	0.396234
						0.244329	1.84141
						0.253239	0.979873
						0.648634	1.16676
						0.216394	0.375651
						0.273585	1.77078
						0.484808	0.833374
						0.483011	1.34001
						0.142462	1.17887
						0.355836	1.32122
						0.47189	1.09854
						1.47385	0.395679
						0.832198	0.308818
						0.368125	0.279116
						0.190606	0.293334
						0.135163	0.628581
						0.103777	0.387068
						0.485692	0.307406
						0.224697	0.190835
						0.211492	0.376455
						0.113628	0.25655
						0.0884492	0.21664
						0.269057	0.0767083
						0.110126	0.564848
						0.314684	0.270686
						0.188452	0.187314
						0.298571	0.206293
						0.419779	0.137412
						0.248534	0.137576
						0.228444	0.272692
						0.858953	0.136875
						0.623222	0.479651
						0.298257	0.25194
						0.161018	0.100094
						0.618758	0.183782
						0.700072	0.294134
						0.543795	0.261908
						0.590928	0.394464
						0.223717	0.454856
						0.386171	0.221491
						0.761192	0.324486
						0.596928	0.142819
						0.691862	0.965302
						0.185532	0.284961
						0.76982	0.168027
						0.236036	0.532925
						0.335327	0.228026
						0.566086	0.165034
						0.270437	0.217205
						0.364961	0.117481
						0.239464	0.226026
						0.324043	0.424181
						0.158389	0.255211
						0.234126	0.154672
						0.218536	0.291465
						0.640942	0.295394
						0.405386	0.117526
						0.340035	0.209594
						0.389793	0.147711
						0.510718	0.284177
						0.305138	0.302968
						0.277782	0.591755
						0.299282	0.67499
						0.227042	0.302473
						0.318	1.03787
						0.395173	0.86423
						0.433729	0.671625
						0.183683	0.868986
						0.366273	0.612498
						0.478175	1.81371
						0.238337	1.69334
						0.293996	1.05264
						0.287564	1.25132
						0.179954	1.18779
						0.441064	0.480515
						0.862326	0.334317
						0.550852	0.314655
						0.348545	0.228421
						0.298323	0.194118
						0.238188	0.204645
						0.42595	0.187639
						0.344543	0.747892
						0.582752	0.24495
						0.591597	0.35507
						0.286049	1.62371
						0.182318	1.55447
						0.27914	2.01897
						0.487416	1.0474
						0.274308	2.12364
						0.33953	1.6266
						0.298368	0.878331
						0.278618	0.144213
						0.344532	1.72674
						0.373262	0.475049
						0.334469	1.95575
						0.338148	0.77998
						0.451065	1.81133
						0.462774	0.692244
						0.305949	0.891627
						0.433362	0.606828
						0.458022	1.69771
						0.658211	1.72007
						0.243604	0.156947
						0.112343	1.20106
						0.519819	1.08467
						0.332029	0.40858
						0.393751	1.07358
						0.102537	1.0664
						0.306657	0.678668
						0.372108	2.56032
						0.595634	2.65846
						0.193792	0.858478
						0.598999	1.58608
						0.379508	1.30971
						0.47254	0.45951
						0.0905585	0.316451
						0.138133	0.219019
						0.257918	1.15761
						0.381221	1.45349
						0.15168	0.754218
						0.426329	0.925364
						0.53902	0.342604
						0.537305	0.617717
						0.382147	0.534015
						0.338729	0.752564
						0.617638	0.40981
						0.17813	0.491114
						0.424707	0.876866
						0.695676	0.469281
						0.602783	0.415134
						0.335049	1.03837
						0.41269	0.173222
						0.244724	1.00398
						0.588303	0.483691
						0.423291	1.26291
						0.475604	0.741213
						0.826645	0.41651
						0.252263	0.433903
						0.714397	0.456914
						0.4322	0.494022
						0.326319	0.588101
						0.376183	0.370393
						0.8126	0.658424
						0.336982	0.163077
						0.366533	0.282476
						0.422342	0.149983
						0.36054	0.189323
						0.726912	0.471405
						0.211028	0.118127
						0.164087	1.03148
						0.138478	1.61442
						0.625967	0.660708
						0.608046	0.33127
						0.310479	0.720524
						0.433699	0.171909
						0.786273	0.215074
						0.465093	0.135912
						0.303608	0.134718
						0.259688	0.413148
						0.465254	0.0908175
						0.448915	0.799738
						0.575294	1.81904
						0.814331	1.2555
						0.498703	0.240907
						0.367559	0.162239
						0.611371	0.161891
						0.600595	0.136164
						0.871507	0.197156
						0.411017	0.374846
						0.516515	0.271424
						0.851194	0.216414
						0.955134	0.256598
						0.612265	0.341074
						0.642402	0.247699
						0.588965	0.15424
						0.339023	0.348817
						0.359943	0.216812
						0.274988	0.45311
						0.209078	0.578168
						0.519966	0.454004
						0.476246	0.142766
						1.01194	0.262908
						0.488878	0.548297
						0.560991	1.14694
						0.202879	0.275098
						0.341388	0.957575
						0.371211	0.372604
						0.262196	0.486857
						0.218748	0.205739
						0.183405	0.56238
						0.518929	1.04615
						0.182121	0.616577
						0.369998	0.40523
						0.360924	2.03133
						1.03956	1.80514
						0.369106	0.553877
						0.434142	0.488353
						0.258886	2.24356
						0.213677	0.424982
						1.24473	1.46244
						1.19908	0.287271
						0.161386	0.312062
						0.345121	0.16424
						0.792269	0.564236
						0.676723	1.0695
						1.02801	0.226039
						0.29374	0.188113
						0.379123	0.185284
						0.528466	0.347102
						0.523178	0.123887
						0.443069	0.282895
						0.641195	0.354448
						1.00032	0.532402
						0.48039	0.332971
						0.910726	0.599966
						0.649376	0.223533
						0.316657	0.286029
						0.497599	0.42923
						0.286825	0.215583
						0.195501	0.299617
						0.739552	0.42291
						0.396138	0.716286
						0.34581	0.25062
						0.628831	0.227288
						0.453015	0.273585
						0.20978	0.331738
						0.187931	0.25048
						0.373464	0.867398
						0.382036	0.424942
						0.313666	0.264589
						0.229787	0.25545
						0.130463	0.463014
						0.882619	0.251141
						0.72305	0.198448
						1.19258	0.270343
						1.26002	0.343605
						0.90217	0.896317
						0.987303	1.13316
						1.08187	0.35158
						1.14656	0.387852
						0.156021	0.980124
						0.432873	0.343073
						0.498379	0.36257
						0.501083	0.504019
						0.477185	0.26224
						0.763338	0.569463
						0.385453	0.483011
						1.83705	0.9227
						0.791469	0.305772
						0.285937	0.825178
						1.10597	0.597777
						0.460131	0.808568
						0.330237	0.736906
						0.365908	0.140791
						0.78294	0.45608
						0.601932	0.507174
						0.193395	0.26013
						0.257403	0.569728
						0.149874	0.346582
						0.213555	0.373218
						0.635248	0.92722
						0.171378	0.39471
						0.306922	0.601792
						0.479536	1.40968
						0.310136	0.623262
						0.191493	0.792564
						0.29808	0.812969
						0.280898	0.778474
						0.377001	0.60014
						0.778985	0.915586
						0.300956	0.881216
						0.262029	0.705625
						0.810628	0.637765
						0.915361	0.360831
						0.5721	0.478125
						0.805108	0.279653
						0.794341	0.566216
						0.53271	0.267808
						0.500489	0.450271
						0.851854	0.67694
						1.16996	0.280586
						0.91087	0.241635
						1.79319	0.605161
						1.56856	0.185964
						0.620138	0.604323
						1.84401	0.291664
						0.421143	0.226768
						0.964886	0.189692
						0.511462	0.149691
						0.501538	0.221073
						0.521716	0.420055
						1.45398	0.396277
						1.38566	0.649267
						1.72667	0.225596
						1.41442	0.421966
						0.833486	0.367257
						0.710606	0.140589
						1.2792	0.450342
						0.851127	0.368076
						0.478013	0.700072
						0.724642	0.543795
						1.8477	0.590928
						0.328908	0.761192
						0.667032	0.138747
						0.631993	0.878808
						0.550246	0.691862
						0.618837	0.185532
						0.613111	0.76982
						0.819118	0.614093
						0.61407	0.876864
						0.890154	0.20838
						0.285118	0.195889
						0.478706	0.618758
						0.207585	0.225378
						1.40834	0.125783
						0.364957	0.25605
						0.63339	0.2529
						0.523885	0.119996
						1.82582	1.89638
						0.997985	0.278867
						0.953403	0.23123
						1.12041	0.658658
						1.75876	0.315778
						1.85323	0.691115
						0.585914	0.842372
						0.521168	0.731103
						0.309013	0.337987
						0.482545	0.605096
						0.871579	0.509814
						0.400888	0.558315
						0.298224	0.393813
						1.60315	1.14319
						0.566726	0.654337
						0.670283	0.654527
						1.52082	0.773664
						0.640659	0.253921
						0.507935	0.474449
						0.461223	0.300669
						1.05964	0.823238
						0.337107	0.394827
						0.734326	0.640942
						0.819203	0.553591
						0.581812	0.340035
						0.210897	0.510718
						0.666492	0.529378
						0.571159	0.677882
						0.279543	0.345002
						1.13951	0.360312
						0.731997	0.291082
						0.61084	0.785575
						0.880128	0.512225
						0.414203	0.25647
						1.27699	0.337291
						0.653279	0.48404
						0.399459	0.82388
						0.819482	0.616797
						0.293795	0.247684
						0.984582	0.469688
						0.387271	0.84696
						0.404083	0.450371
						1.33723	0.391698
						0.610535	0.529445
						0.919103	0.493393
						0.961157	0.462728
						0.945032	0.575195
						0.746256	0.363068
						1.27498	0.373372
						0.503938	0.192518
						1.21797	0.234992
						0.541521	0.331959
						0.608067	0.593901
						0.750115	0.246285
						0.896277	0.357226
						0.640964	0.439809
						0.676268	0.405386
						0.902086	0.317626
						0.497287	0.389793
						0.592841	0.311106
						0.925773	0.207014
						0.971792	0.330924
						1.42733	0.714321
						0.572012	0.472952
						0.27916	0.202099
						0.383089	0.318896
						0.425016	0.412879
						0.980434	0.797835
						0.665896	0.237768
						0.591582	0.212327
						0.326599	0.218525
						0.469813	0.364899
						0.314347	0.160779
						0.406656	0.348545
						0.920209	0.298323
						0.707002	0.238188
						0.293097	0.505928
						0.701141	0.512082
						2.21666	0.299282
						0.426784	0.156389
						1.07337	0.332191
						0.505875	0.305138
						0.344484	0.277782
						2.68813	0.227042
						0.691902	0.318
						0.672883	0.395173
						0.398053	0.179954
						0.374077	0.753337
						0.242583	0.162201
						0.864812	0.417254
						2.86488	0.170177
						0.460944	0.382575
						2.3126	0.356465
						1.35332	1.08685
						0.611355	0.522621
						0.2607	0.847809
						0.617244	0.822795
						0.659378	0.239612
						1.60078	0.327372
						0.40173	0.215464
						0.488816	0.198386
						0.331239	0.249439
						0.909076	0.149373
						0.768658	0.288069
						0.183039	0.454657
						2.14466	0.151337
						0.371668	0.452275
						0.319911	0.169545
						0.962692	0.316085
						0.650161	0.2579
						1.05844	0.220092
						0.948268	0.390037
						0.423386	0.363035
						1.11082	0.353483
						0.657695	0.306365
						0.258632	0.527747
						0.361953	0.288528
						1.33289	0.582752
						0.671738	0.249451
						0.61705	0.454079
						0.309053	0.335845
						0.378604	0.252089
						0.296339	0.317505
						0.393809	0.400095
						0.612294	0.183683
						0.63213	0.238337
						0.5104	0.548075
						0.320722	0.178805
						0.365185	0.189344
						0.655313	0.226004
						0.586821	0.252866
						0.278142	0.119617
						0.289866	0.373262
						0.413163	0.185248
						1.17867	0.33953
						0.762506	0.338148
						1.20191	0.517195
						1.29343	0.146324
						0.356074	0.476875
						0.374386	0.494511
						0.382323	0.389238
						1.12226	0.392149
						0.760866	0.57623
						1.75911	0.101829
						1.35609	0.170158
						1.55731	0.475939
						0.497321	0.285938
						0.482595	0.263518
						0.865725	0.218287
						0.226312	0.374564
						0.808833	0.362184
						0.531662	0.334469
						0.48425	0.670914
						1.01492	0.451065
						0.637293	0.174114
						0.261837	0.462774
						0.296191	0.305949
						0.473389	0.433362
						0.365245	0.149183
						0.707159	0.458022
						0.724138	0.463096
						0.477388	0.324197
						0.576635	0.117369
						0.611824	0.192448
						1.07043	0.197438
						0.634474	0.276229
						0.712475	0.326033
						0.595135	0.150907
						0.549443	0.105385
						0.830517	0.342186
						0.439607	0.309427
						0.351145	0.34154
						0.57515	0.35256
						0.329075	0.254062
						0.531239	0.437518
						1.22327	0.367883
						0.613598	0.195188
						0.490294	0.176096
						0.406117	0.191925
						0.524852	0.433256
						0.778692	0.0886349
						0.336236	0.248876
						0.354677	0.597617
						0.966388	0.23489
						0.467739	0.0969704
						0.481955	0.455557
						0.815133	0.306657
						0.372193	0.342153
						0.268076	0.165954
						0.221746	0.115148
						0.633881	0.46234
						0.995598	0.338841
						1.63373	0.41605
						0.481891	0.593112
						0.971628	0.0743763
						0.458847	0.650929
						0.577925	0.447085
						0.37717	0.296436
						0.426077	0.112343
						0.909097	0.519819
						0.54544	0.239655
						1.07818	0.164282
						0.530636	0.223212
						0.383581	0.393751
						0.585527	0.254664
						0.676512	0.342497
						0.34636	0.403599
						0.471731	0.969437
						0.60824	0.534282
						0.78078	0.320871
						1.08315	0.285633
						0.933075	0.113794
						1.09282	1.13321
						0.965178	0.295747
						0.417704	0.181289
						0.634437	0.335939
						1.15072	0.1639
						0.387497	0.681499
						0.519856	0.361552
						0.910753	0.389566
						0.273954	0.441076
						0.951783	0.171941
						0.522527	0.380918
						0.457002	0.667744
						0.373697	0.248728
						0.638022	0.319432
						0.487363	0.372108
						0.535669	0.595634
						0.398365	0.281287
						0.960236	0.49935
						0.619036	0.193792
						0.4283	0.598999
						0.501272	0.423291
						0.36069	0.475604
						0.559139	0.826645
						0.489598	0.252263
						0.419764	0.4322
						0.363418	0.576074
						0.775914	0.148379
						0.415046	0.648876
						0.822934	0.43809
						0.385454	0.368287
						0.589171	0.315305
						0.663896	0.210055
						0.585182	0.642898
						0.468112	1.28696
						1.70266	0.219624
						0.615221	0.193264
						0.573792	0.547674
						0.826013	0.15168
						0.80259	0.36054
						0.345391	0.376183
						0.799869	0.8126
						1.56336	0.726912
						0.543872	0.211028
						1.381	0.336982
						1.27359	0.173463
						0.643684	0.12946
						1.38533	0.132761
						1.81874	0.288378
						0.384796	0.142721
						0.559251	0.66123
						1.00073	0.356415
						0.977951	0.517048
						0.514783	1.14646
						0.880367	0.369272
						0.859986	0.760085
						0.847153	0.214177
						0.599503	0.158269
						0.587654	0.568083
						0.556618	0.601909
						0.733092	0.301601
						1.51342	0.35587
						0.266028	0.495621
						0.561921	0.353101
						0.62584	0.298456
						0.474856	0.418407
						0.661729	0.275227
						0.494715	0.232457
						1.08021	0.543805
						1.0445	0.544463
						0.889383	0.316406
						0.277728	0.364154
						0.199093	0.592228
						0.258138	0.740812
						0.922249	0.625967
						0.0867126	0.608046
						0.134785	0.854246
						0.199941	0.310479
						0.374949	0.433699
						0.390361	0.744383
						0.306085	0.786273
						0.387332	0.465093
						0.278828	0.303608
						0.418698	0.397124
						0.233276	0.264855
						0.159144	0.367708
						0.444279	0.255555
						0.17537	0.187722
						0.454953	0.542815
						0.415771	0.277866
						0.185149	0.259688
						0.172139	0.295903
						0.225508	0.487478
						0.939661	0.234278
						0.447796	0.205648
						0.431022	0.435437
						0.105999	0.575294
						0.39672	0.369379
						0.0784147	0.802842
						0.0752248	0.292034
						0.198812	0.543724
						0.206767	0.38401
						0.179306	2.5512
						0.11292	0.537691
						0.195051	0.498703
						0.700224	0.781133
						0.367123	0.367559
						0.341863	0.440395
						0.29824	0.611371
						0.414865	0.600595
						0.324742	0.871507
						0.638874	0.411017
						0.205235	0.20518
						0.270278	0.874661
						0.457979	0.953923
						0.409572	0.474226
						0.510327	0.436555
						0.507318	1.75502
						0.403367	1.18636
						0.400444	0.416268
						0.873638	0.602241
						0.793137	0.533312
						0.384848	0.634398
						0.387197	1.20345
						0.355279	0.303148
						0.798586	0.548329
						0.319889	0.851194
						0.348669	0.756849
						0.306273	0.537581
						0.331113	0.591749
						0.291388	0.511789
						0.346362	0.59896
						0.440571	0.339023
						0.355575	0.756141
						0.654626	0.739036
						0.715332	1.60483
						0.9157	0.834556
						0.298708	0.770588
						0.303148	0.702244
						0.385918	0.453413
						0.719784	0.466955
						0.23117	0.735463
						0.950261	0.527927
						0.344522	0.692072
						1.69067	0.502151
						0.904298	0.649497
						0.953709	0.476246
						0.212769	1.01194
						0.916295	1.43463
						0.741695	0.898946
						0.714351	1.51261
						0.479074	0.910726
						1.19511	1.24473
						0.398847	0.518292
						0.588751	1.19428
						1.62632	0.739552
						1.72985	0.810607
						0.397339	1.19393
						0.657644	0.950944
						0.508386	1.17728
						0.512844	0.738565
						0.987037	0.541441
						0.49362	1.57354
						0.228784	0.837797
						1.05887	1.67995
						0.503078	0.72305
						0.490361	1.19258
						0.186454	0.89119
						0.2611	1.26002
						1.18094	1.88
						0.470298	0.90217
						0.230747	1.06192
						0.322536	0.987303
						0.229475	1.08187
						0.191905	0.583932
						0.387035	0.763711
						0.180235	1.11407
						0.571898	1.14139
						0.42095	0.888731
						0.208259	0.899412
						0.179618	0.754808
						0.102816	0.373596
						0.235978	1.27302
						0.181583	0.399651
						0.337053	0.683771
						0.288525	1.19035
						1.5864	1.14646
						0.11109	1.94519
						0.160514	1.83705
						0.501613	0.78295
						0.467252	1.22506
						0.648901	0.703736
						2.41447	1.26035
						0.366675	0.546425
						0.287795	0.645545
						0.15445	1.19748
						0.351174	2.34948
						0.223227	0.923921
						0.275395	1.37393
						0.244009	1.22587
						0.720244	1.22774
						1.36301	1.29351
						0.542464	1.17109
						0.132278	1.60484
						0.152236	1.82999
						0.424893	1.71629
						0.399836	1.24344
						0.466573	0.925205
						0.180686	0.477185
						0.126994	0.235033
						0.795485	0.335183
						0.458093	0.61158
						0.278432	0.149333
						0.380976	0.360153
						0.171528	0.270132
						0.169295	0.186035
						1.93144	0.436637
						0.769074	0.206537
						1.00039	0.664283
						0.326532	0.331523
						0.430536	0.40058
						0.18789	0.642158
						0.289629	0.432873
						0.384249	0.66397
						0.386836	0.498379
						0.413379	0.381826
						0.75371	0.504981
						0.212472	0.932892
						0.217723	0.400829
						0.277962	1.4552
						0.271362	0.46369
						0.329776	2.33302
						0.404999	0.796599
						0.261163	0.969056
						0.360947	0.534353
						0.960596	1.48065
						0.351709	0.5905
						0.328899	0.983418
						0.507784	1.32178
						0.275723	1.01091
						0.67031	1.20681
						0.244035	1.8936
						0.576182	1.48867
						0.445015	1.26289
						0.603489	1.81491
						0.544281	1.44717
						0.417896	0.912962
						0.129208	1.35273
						1.6875	0.870368
						0.28099	1.51644
						0.39854	1.27788
						0.818043	1.04253
						0.253221	1.43924
						0.695732	1.3276
						1.91122	1.41442
						3.63054	1.04905
						2.19252	1.70935
						3.24771	1.27336
						0.957383	1.5613
						3.37304	1.40809
						0.306354	1.02471
						2.03425	1.16996
						1.87048	1.68467
						0.401097	2.6337
						1.41892	1.26412
						0.208106	1.47207
						0.260868	1.54748
						0.184941	2.28159
						0.356868	1.79204
						0.42989	1.57327
						0.401114	1.33216
						0.365433	1.57462
						0.659187	2.56967
						0.18302	2.02391
						0.582547	0.680893
						0.219223	0.58393
						0.213392	0.916219
						0.29192	1.24237
						0.671721	0.521716
						0.0984933	0.419375
						0.151085	0.844194
						0.410421	0.613111
						0.501843	0.819118
						0.291224	0.61407
						1.01823	0.511462
						0.319005	0.404303
						0.750847	0.285118
						0.584927	0.516838
						2.03916	0.658722
						0.141321	1.60315
						0.534221	0.747549
						1.32674	0.683963
						0.191322	0.789361
						0.247343	2.65482
						0.429158	1.25832
						0.218311	1.45741
						0.619478	2.24066
						0.365809	2.03952
						0.764015	2.14157
						0.817123	0.646582
						0.259469	0.871579
						0.768277	0.953403
						1.79082	1.85323
						0.81828	0.397188
						1.3051	1.05643
						1.09252	1.43495
						0.721007	1.12041
						0.901287	1.97783
						0.171545	0.925777
						0.151539	1.83659
						0.134863	0.644356
						0.183772	1.05085
						0.320709	0.692317
						0.147786	0.611266
						0.169597	0.533916
						0.362356	0.555412
						0.13106	0.585914
						0.386557	1.44964
						0.50356	0.629652
						1.64851	0.63339
						0.451373	1.72641
						0.364721	1.14968
						0.252073	2.36002
						0.349575	1.7332
						0.440886	1.47464
						0.301475	2.37018
						0.236028	2.11491
						0.280938	0.655412
						0.286732	2.37114
						0.151164	1.30484
						0.468503	1.50423
						0.324326	1.13007
						0.393383	1.81385
						0.357023	1.9051
						0.275152	1.27576
						0.0806912	0.231387
						0.07986	0.484701
						0.554636	0.61084
						0.199798	0.511957
						0.172931	0.481783
						0.361282	0.296925
						0.710596	0.744307
						0.472811	0.27916
						0.118167	0.314347
						0.367495	0.466612
						0.209514	0.425016
						0.116371	1.63351
						0.145233	1.27198
						1.30809	1.83562
						0.231025	1.69477
						0.21727	1.51559
						0.173562	2.5365
						0.360932	1.45217
						0.257674	0.256579
						0.346724	0.849189
						0.403653	1.13566
						0.735933	1.74119
						0.238594	0.316265
						0.314518	1.53752
						0.230975	1.03874
						0.195908	0.826997
						0.56487	0.968612
						0.297012	0.909076
						0.28429	0.373786
						0.291383	0.511906
						0.728501	0.916554
						0.882697	0.672577
						0.373651	0.521759
						0.134	0.928027
						0.170777	0.38659
						0.177563	0.421565
						0.234182	1.1564
						0.245246	1.41671
						0.21425	0.611355
						0.170732	1.12401
						0.0760945	0.990335
						0.440853	1.20201
						0.459588	0.396657
						0.264397	0.70355
						0.593468	1.04756
						0.560291	0.38596
						0.319426	0.659737
						0.714958	0.563291
						0.39601	0.344484
						0.104751	0.391909
						0.281276	1.02553
						0.37632	0.2607
						0.420412	0.82752
						0.243683	2.26783
						0.414057	0.461715
						0.148887	0.390551
						0.646143	1.77124
						0.508204	0.377941
						0.395784	2.28346
						0.725627	0.589287
						0.341205	0.666378
						0.268155	0.79075
						0.2741	0.862497
						0.406804	1.54511
						0.285712	0.599414
						0.472006	1.6179
						0.316957	0.835773
						0.137859	1.23621
						0.355489	0.528111
						0.720655	0.445062
						0.660708	0.556887
						0.277551	1.99175
						0.243179	0.358745
						0.0865837	2.80713
						0.297582	0.560811
						0.322601	1.56884
						1.55986	0.577331
						0.697306	0.702152
						1.14276	2.1701
						1.86237	2.68813
						1.83712	1.85456
						2.35083	1.03659
						0.199742	0.876673
						0.160739	2.14466
						0.154489	1.02443
						0.279106	1.07337
						0.403893	2.1496
						0.12779	2.4041
						0.453285	2.29438
						0.46916	0.725398
						0.281892	1.29693
						0.576962	1.62345
						0.334932	1.24304
						0.738395	0.762902
						0.611736	2.18703
						0.237608	0.443379
						0.181771	2.51505
						0.179979	1.15115
						0.454501	0.489248
						0.649088	1.83355
						0.4413	0.488816
						0.163231	0.841707
						0.26401	0.640734
						0.940573	0.121061
						0.32682	2.29567
						0.139524	1.29572
						0.225695	0.573766
						0.177994	0.377844
						0.129088	0.371815
						0.177568	0.432249
						0.183023	0.495076
						0.186956	0.687537
						0.481912	0.954702
						0.288846	0.676327
						0.524142	0.610303
						0.0977604	0.656714
						0.62211	0.317602
						0.736644	0.284034
						0.245525	0.282381
						0.43436	0.335324
						0.440803	0.227048
						0.101735	0.442487
						0.253946	0.57217
						0.577037	0.512149
						0.443363	0.449278
						1.34998	0.627979
						0.33438	0.367975
						0.727463	0.238679
						0.45375	0.454339
						0.208899	0.282038
						0.401026	0.364936
						0.242397	0.328795
						0.44802	1.04093
						0.319814	0.770931
						0.283957	0.997169
						0.405531	0.854626
						0.409467	1.33289
						0.643918	1.20855
						0.355285	0.632647
						0.340804	0.509968
						0.357593	0.633981
						0.256281	0.558047
						0.409482	0.454035
						0.435506	0.446663
						0.291541	0.320014
						0.323175	0.331393
						0.270234	0.261837
						0.249336	0.296191
						0.287986	0.832008
						0.588938	0.531662
						0.342799	0.387775
						0.797932	0.679202
						0.576629	0.389738
						0.368209	0.430875
						0.261594	0.3387
						0.738608	0.710806
						0.394633	0.865725
						2.35969	0.377385
						0.862953	0.448414
						0.511901	0.492761
						0.201927	1.71296
						0.273797	1.72667
						0.800428	2.43223
						0.193806	0.950697
						1.00526	2.21143
						0.503931	0.529932
						0.161099	0.472103
						0.415292	0.540203
						0.325271	0.781499
						0.123638	1.07063
						0.213146	0.485451
						0.419597	0.91981
						0.374027	0.771168
						0.479378	0.812829
						0.323611	0.620454
						0.242521	0.971628
						0.592556	1.09282
						0.618854	0.81993
						0.625859	0.614782
						0.497097	0.919699
						0.547109	0.977951
						0.476148	1.17956
						0.595436	0.351145
						0.677034	1.63373
						0.366711	0.542089
						0.219107	0.70543
						0.653334	0.735689
						0.655645	0.619036
						0.605273	0.533696
						0.849133	1.01815
						0.480845	0.556815
						0.428155	0.530362
						0.492955	0.80259
						0.342439	0.549443
						0.635752	0.427371
						0.454739	0.830517
						0.397788	0.92551
						0.311867	0.531239
						0.407754	0.443022
						0.467172	0.88841
						1.15177	0.626231
						0.31741	0.566061
						0.286396	0.68637
						0.24462	0.494456
						0.566221	1.27359
						0.395433	0.643684
						0.532824	0.785927
						0.89162	0.663896
						0.464424	0.938216
						0.281754	0.569606
						0.413928	0.661729
						0.389925	0.494715
						0.275852	1.08021
						0.379782	1.2025
						0.4123	0.799091
						0.480834	0.889383
						0.281908	0.576104
						0.198975	0.591002
						0.297675	0.418383
						0.611329	0.587654
						0.223031	0.521094
						0.453359	0.405657
						0.381591	0.214463
						0.536272	0.208192
						0.40138	0.180218
						0.437431	0.371421
						0.406099	0.266212
						0.247944	0.464176
						0.535241	0.412719
						0.372025	0.385063
						0.562841	0.394261
						0.925905	0.277728
						0.572734	0.212392
						0.292097	0.0752248
						0.211098	0.298662
						0.45652	0.161699
						1.11908	0.254995
						1.03759	0.461308
						0.744189	0.7275
						0.744311	0.451736
						0.697149	0.582388
						0.829603	0.823198
						0.335216	0.380864
						0.243126	0.697977
						0.396743	0.551626
						0.128844	0.651919
						0.466873	0.427369
						0.522406	0.84307
						0.29723	0.714351
						0.33839	0.693799
						0.357063	0.647604
						0.260977	0.38902
						0.3788	0.650543
						0.171372	0.939661
						0.135993	0.713475
						0.238806	0.662384
						0.144363	0.504002
						0.468687	0.233401
						0.38145	0.336381
						0.339032	0.466494
						0.332136	0.289594
						0.265328	0.520844
						0.431469	0.292489
						0.31807	0.408042
						0.38224	0.447241
						0.456784	0.431022
						0.532639	0.415771
						0.617516	0.207268
						0.289766	0.381769
						0.989728	0.258138
						0.342061	0.600349
						0.265119	0.282081
						0.55054	0.348541
						1.07167	0.39672
						0.187395	0.408754
						0.378141	0.374949
						0.425277	0.280344
						0.726978	0.228201
						0.795216	0.247633
						0.365045	0.387332
						0.62531	0.347645
						0.363643	0.277096
						0.274144	0.127979
						0.406798	0.341863
						0.503721	0.243227
						0.450711	0.101352
						3.07029	0.11319
						0.383765	0.1266
						0.539486	0.0900616
						0.370018	0.264248
						0.214965	0.147418
						0.586059	0.876021
						0.390992	1.24828
						0.30137	1.25302
						0.462099	0.348126
						0.412694	0.645223
						0.155443	0.547424
						0.320039	0.126072
						0.552811	0.24677
						0.952777	0.361474
						0.478473	0.465402
						0.568735	0.306085
						0.445638	0.360852
						0.329363	0.314824
						0.192234	0.245568
						0.341311	0.352575
						0.332977	0.384848
						0.184269	0.392788
						0.890376	0.635412
						0.258089	0.378954
						0.49723	0.312983
						0.30808	0.531001
						0.451354	0.311809
						0.265223	0.45594
						0.4476	0.436221
						0.239548	0.431692
						0.44885	0.518905
						0.395327	0.909195
						0.374547	0.370937
						0.386323	0.366059
						0.332499	0.244262
						0.260885	0.186454
[truncated: 1,615 more rows]

## Sheet: Fig3
	Fig3a				Fig3b				Fig3c				Fig3d				Fig3e
	rest1	rest2			cue	traj			cue	traj			cue	traj			none	cue	traj
trajectories	42	24		ensemble	1	1.4		ensemble	43.2	48		ensemble	0.0798352	-0.00389265		ensemble	0.888889	1	0.833333
	69	36			1.2	1.2			39.6	48			-0.0100566	0.174682			0.5	0.714286	0.833333
	36	39			1.5	1.2			24	52.8			0.697425	-0.0165771			0.6	0.8	0.555556
	75	144			1.83333	1.2			37	60.6			0.342437	0.52859			0.5	0.461538	0.833333
	72	72			1	1			50	65			0.230862	0.247633			0.9375	0.428571	0.857143
	48	69			1.5	1			33.75	50			0.104944	0.381206			0.6	0.571429	0.6
	48	51			1.2	1.33333			45	44			0.753367	-0.127989			0.8	0.625	0.428571
	66	57			1.4	1.2			32.4	48.6			0.171171	0.0978991			0.5	0.555556	1
	66	81			1.33333	1			28.5	55			0.75498	0.0269382			0.6	1	0.6
	51	144			1.33333	1			28	54			0.938335	0.0305763			0.6	0.5	0.714286
	57	36			1.71429	1			25.8571	72			0.547789	0.182954			0.4	0.538462	0.833333
	24	24			1.25	1.2			47.25	81.6			-0.0566603	0.181401			0.375	0.4	0.625
	36	60			1.2	1			45.9	42			0.119131	0.0908146			0.5	1	0.8
	87	66			1	1			35	81			0.148577	0.205245			0.6	0.75	0.571429
	27	48			1.4	1			50.4	66			-0.018436	-0.0997854			0.833333	0.5	0.6
	90	60			1.33333	1.28571			49	40.2857			0.172166	-0.0824651			0.666667	0.6	0.777778
	141	81			1.5	1			26.25	48			0.414951	-0.406586			0.538462	0.5	0.5
	39	84			1.33333	1			52	33			0.180637	-0.0939156			0.6	0.6	0.666667
	21	39			1.4	1			39.6	39			0.216045	-0.110447			0.5	0.625	0.571429
	30	72			1	1			34.2857	52			0.838136	0.227145			0.3	1	0.3
	129	24			1.25	1.25			36	38.25			-0.0131269	-0.0178299			0.5	0.444444	0.571429
	27	42			1	1.75			46.5	40.5			0.277098	0.0713624			0.5	0.8	0.8
	57	42			1.33333	1.66667			51	34			0.294386	0.942028			0.6	0.25	0.375
	12	36			2	1.5			40	35.25			0.93738	0.480185			0.5	0.272727	0.8
	51	45			2	2			32	53			0.896927	0.402507			0.6	0.833333	0.666667
	60	42			1.96154	1.6875			30.8846	32.4375			0.809307	0.780416			0.375	0.896552	0.8
	54	45			2.4	1.4			34.8	44.4			0.950481	0.50445			0.6	0.833333	0.384615
	21	24			2.44	1.6			28.96	42.6			0.723198	0.307748			0.6	0.961538	0.5
	27	51			1.69231	1			30.4615	40.5			0.921359	-0.152088			0.666667	0.684211	0.5
	48	51			1.44444	1.5			43.6667	34			0.157417	-0.0498248			0.6	0.692308	0.8
	12	60			1.8	2			30.9	35.6			0.62752	-6.99029e-05			0.6	0.909091	1
	9	42			1	2			74	33			0.200102	0.0567376			0.6	0.25	0.625
	39	81			1.25	1.4			42	33.6			0.563409	0.138688			0.428571	0.571429	0.454545
	24	63			2	1.6			29.8	48			0.518167	-0.0712215			0.428571	1	0.714286
	24	42			1.33333	1			38	51			0.78524	0.0110762			0.428571	0.692308	0.857143
	33	21			2	1			44.5	52			0.449749	0.320682			0.5	0.666667	0.5
	45	33			1	1.2			27.2727	53.4			0.922157	0.22898			0.3	0.611111	0.625
	36	51			1.33333	1			37	64.5			0.233587	0.120613			0.6	1	0.8
	24	30			1.23077	1.25			31.3846	42.75			0.60153	0.367896			0.6	0.764706	0.666667
	36	108			1	1			35	33			0.2506	0.050537			0.428571	0.857143	0.571429
	33	105			1.25	1.66667			34.5	40			0.140207	0.548465			0.571429	0.8	0.428571
	39	21			1.33333	1			29	22			0.452524	0.572652			0.6	1	0.6
	42	33			1.33333	1			30	45			0.585294	-0.118504			0.428571	0.5	0.8
	24	144			1.5	1.2			29.25	48			0.896469	-0.0222867			0.5	0.8	0.833333
	33	24			1.33333	1.25			30	52.5			0.178052	-0.107722			0.6	0.6	0.571429
	48	63			1.33333	1			41.5	45			0.488545	0.152796			0.6	0.666667	0.571429
	39	51			1.66667	1.4			28.6667	40.2			0.704666	-0.02013			0.6	0.5	0.714286
	42	24			1.66667	1			32.5	30			0.359911	0.678462			0.6	1	0.6
	18	51			1.2	1			32.4	42			0.713534	0.238598			0.428571	0.714286	0.428571
	81	24			1.33333	1			35.75	30			0.159645	0.477549			0.5	0.857143	1
	90	39			2.5	1			28.5	52			0.63444	0.126714			0.428571	0.8	0.6
	63	36			1	1.6			41	42			0.899197	-0.0985793			0.6	1	0.384615
	51	24			1.2	1			38.4	69			0.523736	0.0105403			0.5	1	0.75
	63	93			1.2	1.25			27	51			0.593241	0.0545795			0.6	0.416667	0.666667
	66	12			1.72727	1.2			29.3636	42.6			0.505566	-0.0971985			0.428571	0.733333	0.384615
	33	12			1.5	1.4			45.75	46.8			0.279101	-0.0257376			0.1875	0.285714	1
	39	12			1.1	1			36.6	63.6			0.91408	0.025603			0.6	1	0.714286
	36	15			1.15	1.14286			31.05	51.8571			0.453447	0.144452			0.666667	1	0.777778
	51	9			1	1			26.25	24			0.927523	0.759551			0.6	1	1
	24	12			1.2	1			40.8	27.6			0.135508	0.475216			0.15	0.833333	1
	78	15			1	1.14286			33.6	51.4286			0.675519	0.388727			0.714286	0.416667	1
	30	30			1.75	1			46.5	70			0.842488	0.00144148			0.555556	0.571429	0.375
	30	15			1	1			49.7143	37			0.483284	-0.0152344			0.666667	0.583333	0.461538
	48	30			1.61538	1.66667			33.1538	27.3333			0.535415	0.168791			0.428571	0.8125	0.6
	24	69			1.25	1			51.75	60			0.114754	0.501251			0.428571	0.4	0.5
	24	15			1.6	1.33333			51	34			0.857565	0.0920135			0.5	1	0.375
	15	12			1.6	1.25			31.2	34.5			0.578768	0.0719907			0.6	1	0.444444
	12	27			1.6	1.5			35.4	37.5			0.35227	0.081998			0.5	0.714286	0.444444
	45	39			1.33333	1.25			40.3333	37.5			0.311759	0.00246498			0.6	0.75	0.5
	21	42			1	2			40.8	39			0.152541	0.0161416			0.375	1	0.6
	18	27			1.2	1			46.2	43.5			0.13321	0.191151			0.272727	0.333333	0.5
	48	36			1	1.07692			27.6	62.7692			0.22406	0.059745			0.6	0.277778	0.8125
	15	15			1.33333	1.16667			37	38			0.610929	0.638141				0.75	1
	69	12			1	1.25			40	62.25			0.620178	0.1368				0.375	0.571429
	18	12			1.6	1.28571			26.2	39.4286			0.554182	-0.0133321				0.833333	0.7
	21	15			1.2	1.33333			31.2	53.5			0.67114	0.157939				1	0.666667
	87	51			1.2	1			51	40.8			0.104975	0.205045				0.5	0.714286
	12	48			1.4	1			37.8	28.5			0.414031	0.452111				1	0.444444
	18	93			1	1			49.5	36			0.116572	0.298193				0.333333	0.666667
	21	15			1.28571	1.5			34.2857	59.25			0.764506	0.290625				1	0.444444
	12	27			2.33333	1			34.6667	55			0.773002	-0.089752				0.6	0.6
	45	9				1				46.5				0.0472376					0.571429
	45	96				1.25				78.75				0.0898098					0.8
	36	42				1.14286				51.8571				0.0559945					0.538462
	21	39				1.11111				59.3333				0.240541					0.692308
	57	54				1.2				62.4				-0.0110747					0.5
	27	30				1.2				41.4				0.452888					0.714286
	15	39				1.4				38.8				0.134454					0.833333
	27	30				1				63				0.157077					0.8
	39	45				1.25				42.75				-0.0313218					0.8
	69	36				1				41				0.413616					0.461538
	15	39				1				40.5				-0.082427					0.5
	51	24				1.33333				34				-0.0549502					0.375
	69	15				2.5				40.5				0.90449					0.666667
	87	69				2.33333				40				0.195677					0.375
	69	36				1				56				0.521639					0.6
	24	30				1				58.5				0.153422					0.8
	12	12				1.5				38.5				0.744135					1
	24	12				1				40				-0.057275					0.6
	84	36				1				60				0.00659628					0.8
	60	12				1				70.5				0.214902					0.8
	24	21				1.16667				41				0.0260599					0.857143
	27	18				1				61.2				0.39328					1
	63	12				1				51.6				0.264976					1
	30	63				1				46				-0.166115					0.428571
	60	45				1				47.3333				-0.00745459					0.473684
	33	30				1				48				0.250444					0.5
	39	33				1.2				40.2				0.238591					0.714286
	48	27				1				45				0.0453746					0.8
	42	69				1.3				45.6				0.229879					1
	30	48				1				52.5				0.618752					0.8
	102	54				1.25				70.5				0.0287828					0.666667
	9	48				1.33333				49.3333				0.412269					1
	39	39				1.16667				54				-0.0195657					0.857143
	24	36				1				44.4				0.291388					1
	12	51				1.4				42				-0.0509775					0.714286
	30	21				1.2				45.6				0.0925492					0.714286
	84	48				1				63				-0.118262					0.8
	69	21				1				50.4				0.376425					1
	42	18				1				51				0.297337					0.666667
	90	12				1				48				0.783609					1
	27	24				1				43.3333				0.761935					1
	30	123				1				48.5455				0.54982					0.916667
	36	66				1				50				0.143581					0.857143
	33	147				1.4				48				0.192473					1
	27	21				1				92				0.735087					0.6
	39	48				1				34.8				0.5849					1
	33	75				1				84				0.156063					0.428571
	33	39				1.33333				63				-0.0264742					0.5
	18	12				1				37.3333				0.607288					0.9
	75	36				1				31.2				0.385437					1
	60	54				1.2				42.6				-0.0813912					0.714286
	69	33				1				48				0.321742					0.428571
	12	12				1				58.8				0.195774					0.714286
	42	15				1.33333				71				0.138817					0.428571
	30	15				1				87				0.334903					0.8
	36	15				1				32.5				0.708048					0.8
	111	15				1				69				-0.0768622					0.428571
	18	36				1.2				69.6				-0.120837					0.833333
	78	21				1.33333				52				0.381416					0.428571
	57	15				1				45.6				0.137735					1
	39	18				1.71429				34.8571				0.690829					1
	27	12				1				40				0.506128					0.857143
	51	36				1.5				38				-0.0332791					0.461538
	24	21				2				64				-0.0544046					0.5
	27	30				1.75				31.75				0.0818965					0.307692
	78	18				1.4				45.6				0.464319					0.454545
	75	48				1.71429				64				0.264013					0.466667
	21	30				1.5				43.5				0.116746					0.375
	27	33				1.5				33				0.524833					0.8
	27	27				1				34.5				0.589726					0.8
	12	15				1.33333				35.5				-0.0136278					0.6
	33	18				1.97059				32.6765				0.52138					0.971429
	24	12				1.55				41.1				0.398339					0.869565
	24	69				1.42857				48.8571				0.123526					0.411765
	33	24				1.5				33.75				0.173564					0.571429
	24	18				1.4				41.4				0.193912					1
	30	15				1.5				36				-0.0537162					0.4
	63	30				1.75				33.5				0.111939					0.8
	69	21				1.33333				59				0.211142					0.6
		30				1				46				0.853563					0.857143
		15				1				72				0.0659535					0.333333
		24				1.2				53.4				0.22898					0.555556
		9				1				60				-0.0327295					0.571429
		18				1				26				0.447978					0.6
		63				1.25				33.75				0.214853					0.4
		24				1.5				37.5				-0.0256854					0.444444
		51				1				62.5714				0.247396					0.777778
		33				1				37.5				0.224903					0.666667
		54				1				51.6				-0.142954					0.833333
		18				1				26				0.570114					0.333333
		45				1.25				51.75				0.197903					0.8
		54				1				55.5				0.23149					0.444444
		66				1				34.8				0.351094					0.625
		18				1				31.5				0.447726					0.5
		15				1.25				67.5				-0.0417413					0.666667
		12				1				24.6667				0.748961					0.692308
		54				1.3				33.8				0.723133					0.769231
		18				1.16667				46				0.00403013					0.75
		24				1.25				48.75				0.1315					0.8
		18				1.5				43.5				0.0186923					0.8
		36				1				36				0.480788					0.6
		69				1				33				0.0843074					0.571429
		30				1.6				53.4				-0.0787347					1
		15				1.8				40.8				0.349416					0.833333
		24				1				39				0.237212					0.8
		27				1.375				54.75				0.238687					0.888889
		33				1.375				61.5				-0.0692463					0.888889
		36				1.33333				36				0.191437					0.5
		30				1.25				64.5				-0.111765					0.5
		87				1				94				-0.0828254					0.5
		63				1.2				53.4				0.106995					0.625
		54				1.14286				50.1429				0.348264					0.4375
		27				1.6				33.6				0.177805					0.833333
		42				1.16667				48.5				0.0284009					0.666667
		27				1				36				0.317318					0.6
		27				1.5				57.375				0.882085					1
		15				1.26316				31.4737				0.673986					1
		12				1				52				0.29126					0.428571
		33				1.33333				43				0.44062					0.6
		63				1.25				42.75				0.0659526					0.666667
		45				1				61.7143				0.594846					1
		42				1.16667				41				0.15218					1
		18				1.22222				46.6667				0.0454685					0.818182
		21				1.25				72				0.106203					0.8
		21				1.06667				31.2				0.914356					1
		111				1.15385				43.3846				0.159902					0.928571
		51				1				39.6				0.318608					0.454545
		18				1				66				0.203835					0.571429
		21				1.66667				27.3333				-0.109638					0.5
		15				1				33				0.0546953					0.8
		39				1.16667				52				-0.0174667					0.461538
		21				1				46.5				-0.0551488					0.8
		105				1.2				40.8				-0.112721					0.714286
		24				1				71.1429				0.471053					1
		45				1.28571				40.7143				0.354596					0.583333
		18				1				57.4286				0.445228					1
		9				1.5				51.75				-0.173902					0.8
		12				1.85714				32.1429				0.333632					1
		12				1.28571				50.5714				0.218579					0.777778
		27				1				52.5				0.0356328					0.666667
		33				1.25				39.75				-0.170136					0.666667
		12				1.11111				39.3333				-0.0230122					0.6
		27				1.6				35				0.186816					1
		45				1				61				0.811668					0.428571
		42				1.33333				66				-0.0857437					0.6
		24				1.2				43.8				-0.0865552					0.555556
		18				1.33333				60				0.0593312					0.6
		24				1.5				40.5				0.650329					0.666667
		24				1.16667				51.5				-0.0575612					0.75
		27				1				60				0.178436					0.8
		48				1				43.5				0.295577					0.8
		15				1.25				33				0.466917					0.333333
		48				1.25				66.75				0.36817					0.333333
		9				1				42				0.452672					0.461538
		102				1				36				0.103098					0.571429
		69				2				30.6667				0.0641885					0.333333
		9				1.33333				43				0.764712					0.6
		12				1				79.5				-0.0400093					0.666667
		21				1				40.5				0.353291					0.8
		18				1				25.5				0.361835					0.666667
		27				1.25				75				-0.0947635					0.666667
		24				1.4				48				0.169287					0.5
		54				1.2				30				0.292269					0.5
		21				1				54				0.707399					0.6
		12				1				61.5				0.424364					0.8
		72				1				54				0.342747					0.666667
		15				1.25				45				0.0364031					0.666667
		27				1.25				63				0.48902					0.8
		27				1.5				32.6667				0.428398					1
		42				1				85.2				0.246955					0.555556
		81				1.25				61.5				0.277182					0.666667
		36				1				64				0.0766775					0.857143
		60				1.33333				48				-0.162552					0.428571
		30				1				42				0.497152					0.5
		54				1.2				36.6				0.200599					1
		87				1.125				61.5				0.379529					0.888889
		18				1				40.5				-0.11556					0.666667
		105				1				42				0.264758					0.428571
		75				1				70.5				-0.100521					0.8
		69				1				54				0.481332					0.5
		24
		42
		48
		81
		63
		36
		96
		27
		39
		15
		27
		24
		36
		39
		36
		33
		42
		24
		39
		45
		18
		9
		66
		21
		42
		24
		36
		33
		39
		24
		12
		21
		9
		15
		12
		51
		18
		27
		57
		39
		21
		39
		51
		36
		15
		105
		33
		78
		24
		39
		42
		27
		57
		57
		42
		42
		105
		21
		66
		30
		18
		21
		51
		51

## Sheet: Fig4
	Fig4f				Fig4g					Fig4h
	cue	traj			none	cue	traj			rest1 - cue	rest1 - traj	rest2 - cue	rest2 - traj
ensemble	0.533534	0.721722		ensemble	0.211436	0.116436	0.134472		ensemble	0.128571	0.0677966	0.0438596	0.0342466
	-0.165165	0.677678			0.140017	0.15439	0.0736043			0.314607	0.162791	0.133333	0.107692
	-0.0790791	-0.901902			0.161516	0.100667	0.353074			0	0.178571	0.0981595	0.088
	-0.54955	-0.645646			0.185017	0.26758	0.0763403			0.344828	0.252525	0.2	0.213333
	-0.115115	0.765766			0.313552	0.222385	0.168615			0.0526316	0.111111	0.120567	0.226804
	0.603604	0.737738			0.180515	0.143245	0.152851			0.202128	0.034188	0.232558	0.219512
	-0.575576	0.753754			0.159386	0.259428	0.14023			0.2	0	0.254237	0.0985915
	-0.257257	-0.239239			0.159413	0.123829	0.123506			0.127389	0.114754	0.120482	0.147887
	0.703704	0.011011			0.159931	0.253173	0.214117			0.159292	0.221311	0.111111	0.247788
	0.533534	-0.159159			0.169341	0.155106	0.200507			0.146341	0.329897	0.157407	0.208333
	0.483483	-0.703704			0.209284	0.215442	0.205532			0.140244	0.352941	0.169811	0.0588235
	0.733734	-0.147147			0.07691	0.140236	0.100087			0.195122	0.289855	0.22619	0.223404
	-0.521522	-0.0530531			0.121208	0.291204	0.103458			0.162791	0.373016	0.319149	0.23741
	-0.147147	0.0770771			0.0841301	0.219301	0.151155			0.176471	0.275862	0.231579	0.201258
	-0.923924	-0.123123			0.0876315	0.111446	0.0872232			0.166667	0.21875	0.176471	0.135484
	0.325325	0.213213			0.117599	0.209243	0.123546			0.148148	0.27551	0.294118	0.123188
	-0.367367	0.145145			0.169633	0.1146	0.103546				0.187793	0.230769	0.171598
	-0.383383	0.213213			0.186444	0.198015	0.108006				0.342466	0.164706	0.131579
	0.151151	0.465465			0.116867	0.143555	0.114172				0.297101	0.256637	0.169231
	0.53954	-1			0.159494	0.184082	0.10164				0.351351	0.285714	0.197674
	0.0970971	0.655656			0.12019	0.123134	0.0779512				0.317073	0.171429	0.166667
	-0.74975	-0.893894			0.126202	0.150825	0.0998485				0.3125	0.23913	0.262712
	0.0970971	0.447447			0.135589	0.133782	0.138507				0.220588	0.193277	0.214286
	-0.189189	0.135135			0.212693	0.199906	0.105189				0.184211	0.27907	0.211382
	0.0610611	0.80981			0.105171	0.109779	0.197196				0.263158	0.35	0.308943
	-0.0550551	0.56957			0.178426	0.195412	0.216946				0.047619	0.338798	0.251748
	0.0870871	-0.417417			0.107128	0.163876	0.115696				0.121212	0.304878	0.171429
	-0.837838	0.917918			0.106014	0.140689	0.113384				0.2	0	0.253012
	0.013013	0.0850851			0.123091	0.100305	0.124545				0.111111	0.168	0.335196
	-0.195195	0.019019			0.146296	0.137922	0.189618				0.210526	0.194805	0.407767
	-0.991992	-0.0690691			0.163077	0.210403	0.28577				0.20614	0.174497	0.306306
	0.397397	0.365365			0.264964	0.120753	0.115682				0.190476	0.185185	0.202532
	0.435435	0.615616			0.23716	0.0840325	0.132068				0.285714	0.194444	0.197917
	0.467467	0.653654			0.078886	0.102029	0.175293				0.310811	0.0253165	0.291667
	0.001001	0.88989			0.0908836	0.132454	0.106753				0.0243902	0.264706	0.24
	0.233233	0.6997			0.153947	0.214723	0.163225				0.230769	0.326531	0.25
	-0.0930931	0.687688			0.384488	0.293567	0.206542				0.0826446	0.297297	0.255474
	0.309309	0.325325			0.178317	0.156214	0.171322				0.338542	0.105634	0.221239
	-0.033033	0.565566			0.0819418	0.168524	0.116848				0.338843	0.212121	0.0909091
	-0.927928	-0.587588			0.215014	0.157798	0.232468				0.20202	0.0188679	0.2
	-0.103103	0.633634			0.0959409	0.230723	0.170555				0.12069	0.145161	0.181818
	-0.56957	0.563564			0.222398	0.224682	0.114168				0.243655	0.025	0.0769231
	-0.017017	0.299299			0.225023	0.134939	0.102055				0.284091	0.161765	0
	0.683684	0.443443			0.25163	0.195105	0.134996				0.10274	0.0446927	0
	-0.107107	-1			0.115497	0.190633	0.182641				0.360248	0.0961538	0
	0.0730731	0.279279			0.206166	0.178654	0.181655				0.123153	0.0815217	0.151786
	0.185185	0.251251			0.18152	0.100477	0.267274				0.260274	0.153846	0.125
	0.00500501	-0.891892			0.205065	0.153721	0.22088				0.245283	0.0827068	0.0810811
	0.439439	0.351351			0.232739	0.16063	0.139244				0.163462	0.223881	0.0918367
	0.813814	0.585586			0.211542	0.229777	0.137432				0.2625	0.0714286	0.0566038
	0.595596	0.767768			0.314167	0.142741	0.400124				0.308411	0.157895	0.084507
	-0.045045	0.381381			0.128028	0.3132	0.248208				0.178947	0.26506	0.0275229
	0.179179	0.419419			0.100763	0.15026	0.0762915				0.198347	0.109091	0.0740741
	-0.199199	0.247247			0.183016	0.0996238	0.138886				0.0588235	0.355932	0.133333
	0.0710711	-0.377377			0.13179	0.087148	0.185691				0.256198	0.285714	0.209302
	0.833834	0.533534			0.160258	0.122437	0.319935				0.301887	0.263804	0.0786517
	0.387387	0.477477			0.141925	0.108759	0.156219				0.273585	0.275862	0.12
	-0.955956	0.7998			0.187364	0.177124	0.281994				0.2	0.0930233	0.111111
	0.573574	0.185185			0.0979936	0.18104	0.202809				0.177419	0.257143	0.209302
		0.665666			0.111926	0.138749	0.131646				0.571429		0.167832
		0.421421			0.18663	0.108857	0.225639				0.285714		0.120482
		0.297297			0.160236	0.124701	0.144806				0.166667		0.208696
		0.241241			0.176753		0.192952				0.2		0.265306
		0.311311			0.287468		0.156394				0.111111		0.309278
		-0.137137			0.230593		0.288027				0.28		0.146667
		-0.189189			0.0900086		0.234816				0.25		0.13
		-0.033033			0.0894859		0.233196				0.166667		0.330769
		-0.0690691			0.144647		0.172488				0.243243		0.123596
		0.117117			0.0943067		0.209752				0.102804		0.202532
		-0.013013			0.187066		0.239461				0.109756		0.168874
		0.219219			0.220244		0.284783				0.133333		0.25
		0.445445			0.233146		0.223641				0.206897		0.104575
		0.043043			0.144944		0.089419				0.172414		0.223881
		0.875876			0.171831		0.288006				0.21978		0.140625
		0.0690691			0.120815		0.196575				0.387097		0.19863
		-0.805806			0.272967		0.166991				0.147059		0.171053
		0.049049			0.207613		0.220811				0.25		0.13913
		0.0930931			0.086314		0.229002				0.227848		0.236364
		0.011011			0.0906103		0.181874						0.25
		0.515516			0.142497		0.203809						0.248
		-0.291291			0.200139		0.168291						0.13245
		0.961962			0.0976096		0.204096						0.164384
		0.765766			0.258914		0.11404						0.109489
		0.697698			0.178321		0.173611						0.126316
		-0.339339			0.147608		0.0621425						0.182609
		0.391391			0.0829846		0.101691						0.176991
		0.605606			0.251332		0.11473						0.168142
		0.771772			0.180238		0.089009						0.153846
		0.871872			0.176416		0.0736312						0.172131
		-1			0.120166		0.0526487						0.0454545
		0.763764			0.22277		0.0526006						0.166667
		1			0.173037		0.139011						0.202128
		0.037037			0.189973		0.221582						0.253846
		1			0.121456		0.277236						0.298507
		0.113113			0.173262		0.143819						0.4
		0.647648			0.172761		0.277832						0.233333
		0.871872			0.188445		0.157028						0.192308
		0.357357			0.168428		0.270674						0.162393
		0.815816			0.353822		0.162639						0.245098
		-0.971972			0.0824472		0.10798						0.228571
		0.775776			0.251924		0.176093						0.2
		-0.98999			0.131059		0.262942						0.0963855
		0.547548			0.131287		0.143038						0.18018
		0.439439			0.099113		0.222036						0.234568
		-0.0730731			0.208013		0.125976						0.22314
		-0.493493			0.136354		0.198963						0.166667
		-0.0730731			0.0985841		0.230007						0.327586
		-1			0.12908		0.170575						0.222222
		-0.84985			0.0690233		0.177076						0.111111
		0.013013			0.165303		0.244533						0.314286
		0.991992			0.213924		0.225787						0.33871
		0.499499			0.0948774		0.204572						0.279412
		0.443443			0.119329		0.207149						0.173913
		0.711712			0.0852148		0.120542						0.0789474
		-0.215215			0.141958		0.33352						0.230769
		0.441441			0.108244		0.136171						0.0396825
		0.425425			0.124262		0.223004						0.209302
		1			0.111164		0.140593						0.189189
					0.0770929		0.224474
					0.119629		0.145434
					0.14591		0.190538
					0.173581		0.130087
					0.129538		0.20945
					0.1522		0.195073
					0.134908		0.171925
					0.0845074		0.142199
					0.184043		0.157418
					0.088248		0.242031
					0.23947		0.216502
					0.0759072		0.287305
					0.113931		0.123943
					0.226892		0.12287
					0.145505		0.218286
					0.154542		0.2358
					0.305385		0.202179
					0.307224		0.278113
					0.171566		0.261278
					0.186273		0.249613
					0.103908		0.192975
					0.0969825		0.328161
					0.32598		0.160434
					0.109625		0.143733
					0.172481		0.207436
					0.0950019		0.198647
					0.168242		0.225285
					0.167033		0.1007
					0.244654		0.0983425
					0.225691		0.186931
					0.121169		0.120377
					0.133537		0.261047
					0.13819		0.0956518
					0.147347		0.0876677
					0.215664		0.130608
					0.189576		0.129157
					0.177142		0.234205
					0.154429		0.116454
					0.268895		0.1756
					0.192301		0.106764
					0.182838		0.16006
					0.306768		0.323896
					0.20409		0.14646
					0.172644		0.253746
					0.311656		0.172493
					0.185113		0.0952355
					0.26653
					0.243737
					0.285046
					0.226905
					0.461138
					0.227749
					0.195175
					0.216745
					0.2582
					0.212413
					0.153838
					0.0892248
					0.1992
					0.253997
					0.265998
					0.241226
					0.127043
					0.156201
					0.233033
					0.25487
					0.192522
					0.512759
					0.0818146
					0.540146
					0.203719
					0.0741767
					0.259067
					0.159734
					0.136856
					0.135337
					0.414588
					0.143038
					0.200557
					0.231736
					0.243317
					0.153209
					0.471148
					0.198397
					0.117325
					0.247687
					0.174182
					0.261758
					0.244551
					0.275021
					0.26582
					0.124564
					0.182977
					0.139424
					0.259991
					0.302548
					0.202792
					0.161468
					0.232466
					0.431645
					0.182421
					0.274125
					0.10734
					0.0941573
					0.11244
					0.102545
					0.109251
					0.129391
					0.089901
					0.198397
					0.0972371
					0.175312
					0.133229
					0.235034
					0.0901684
					0.325092
					0.229394
					0.155581
					0.116369
					0.15714
					0.21357
					0.108099
					0.203888
					0.17635
					0.281974
					0.103177
					0.247447
					0.186137
					0.0925529
					0.0992795
					0.187725
					0.118625
					0.0821521
					0.096943

## Sheet: Fig5
	Fig5c			Fig5e
	lag			cue identity	coupling	atanh(r)
ensemble pair	0.224176		ensemble pair	2	FALSE	-0.0867499
	0.0161951			2	FALSE	0.0470277
	-0.135918			2	FALSE	-0.838257
	-0.126543			2	FALSE	-1.11564
	-0.130244			2	TRUE	0.0123822
	-0.0826112			2	FALSE	0.289211
	0.163997			2	FALSE	-0.791593
	-0.0630838			2	FALSE	-0.760963
	-0.0145573			3	FALSE	-0.811935
	-0.104464			3	FALSE	0.206459
	-0.106062			3	FALSE	0.0114595
	-0.16216			1	FALSE	0.134205
	-0.0312322			3	FALSE	0.0424821
	-0.127317			3	TRUE	-0.211725
	-0.108593			1	TRUE	0.0857288
	-0.0312776			2	FALSE	-0.56907
	0.000774683			3	FALSE	-0.256699
	-0.258208			2	FALSE	-0.191622
	-0.29183			3	FALSE	-0.450703
	-0.124115			2	FALSE	-0.0472815
	0.0587778			3	FALSE	-0.44089
	0.11418			3	FALSE	-0.0650239
	-0.198882			3	FALSE	-0.0688992
	-0.0734854			3	FALSE	0.654285
				3	FALSE	1.33465
				3	FALSE	0.301604
				3	FALSE	-0.4288
				3	FALSE	-1.03196
				3	FALSE	-0.315116
				3	FALSE	0.573254
				3	FALSE	-0.106624
				3	FALSE	0.430777
				3	FALSE	0.343745
				3	FALSE	0.0797543
				3	FALSE	-0.622394
				3	FALSE	-0.0154857
				3	FALSE	-0.556068
				3	FALSE	-0.0107297
				3	FALSE	-0.494402
				1	TRUE	1.0294
				1	FALSE	-0.537404
				1	TRUE	1.12449
				2	FALSE	-0.178091
				2	FALSE	-0.0118379
				2	TRUE	-0.243868
				2	FALSE	-0.528187
				2	FALSE	0.382386
				3	TRUE	1.09397
				2	FALSE	-0.453058
				3	FALSE	0.19595
				3	FALSE	0.0571577
				3	FALSE	-0.309041
				2	FALSE	0.0342151
				3	FALSE	-0.148314
				2	FALSE	-0.31728
				2	FALSE	-0.350134
				2	FALSE	0.236316
				2	FALSE	0.075309
				2	FALSE	-0.369655
				2	FALSE	-0.26781
				2	FALSE	-0.181929
				3	TRUE	0.65171
				3	FALSE	0.568717
				3	FALSE	-0.348765
				3	FALSE	-0.476941
				3	FALSE	0.515605
				3	FALSE	-0.61102
				3	FALSE	-0.347936
				3	FALSE	-0.255006
				3	FALSE	-0.505018
				2	FALSE	0.21035
				3	FALSE	-0.540647
				2	TRUE	0.216491
				2	FALSE	-0.232786
				3	FALSE	0.182415
				2	TRUE	0.169562
				2	TRUE	-0.191675
				3	FALSE	-0.325967
				2	FALSE	-0.0663273
				2	FALSE	-0.325602
				3	FALSE	0.751874
				2	TRUE	-0.190167
				2	FALSE	0.132778
				3	FALSE	0.3116
				2	TRUE	0.120302
				2	FALSE	0.145904
				3	FALSE	0.433712
				2	TRUE	0.174839
				2	TRUE	-0.154738
				3	FALSE	-0.154303
				2	FALSE	0.307173
				2	FALSE	-0.370033
				3	FALSE	0.0587764
				2	FALSE	-0.0884162
				1	TRUE	0.289191
				1	FALSE	-0.184269
				1	FALSE	-0.46233
				3	FALSE	-0.00947219
				1	TRUE	0.144939
				1	FALSE	0.0746391
				1	FALSE	0.313688
				3	FALSE	0.0728225
				1	FALSE	-0.453675
				1	FALSE	-0.161977
				1	FALSE	-1.05972
				3	FALSE	0.957961
				1	FALSE	0.889274
				1	FALSE	-0.550288
				1	FALSE	0.622066
				3	FALSE	-0.339615
				1	FALSE	-0.547503
				1	FALSE	0.184542
				3	FALSE	0.084491
				2	FALSE	-0.366343
				3	FALSE	0.19268
				3	TRUE	0.300517
				2	FALSE	0.374282
				3	FALSE	0.0909115
				2	FALSE	-0.419517
				3	FALSE	0.0665984
				3	TRUE	0.597803
				2	TRUE	0.217583
				3	FALSE	0.33131
				2	FALSE	0.00685574
				3	FALSE	0.208788
				3	TRUE	0.26269
				2	FALSE	-0.207585
				3	FALSE	0.056306
				2	FALSE	-0.0588277
				3	FALSE	0.21162
				3	FALSE	0.259938
				2	FALSE	-0.149598
				3	FALSE	0.0841336
				3	FALSE	0.829941
				3	FALSE	-0.0488688
				3	FALSE	-0.473035
				1	TRUE	0.34396
				2	FALSE	0.54471
				3	FALSE	-0.53525
				1	FALSE	0.0953188
				2	FALSE	0.647684
				3	FALSE	0.99828
				1	FALSE	0.859861
				2	FALSE	-0.162055
				3	FALSE	-0.569583
				1	TRUE	0.314266
				2	FALSE	0.606565
				3	TRUE	0.0353222
				1	FALSE	-0.575513
				2	FALSE	-0.779422
				3	FALSE	-0.224504
				3	FALSE	-0.641891
				3	FALSE	-0.114376
				3	FALSE	0.0939931
				3	FALSE	-0.221155
				3	FALSE	-0.42212
				3	FALSE	-0.306542
				3	FALSE	-0.0687171
				3	FALSE	-0.847158

## Sheet: Fig6
	Fig6c				Fig6d				Fig6e
	cue	traj			cue	traj			cue	traj
neuron	0.764083	0.753893		bin	0.60349	0.586451		ensemble	0	0
	0.198302	-0.00523361			0.550048	0.588449			0.0588235	0
	0.752114	0.660451			0.517758	0.532046			0	0.266667
	-0.00946009	0.721254			0.507783	0.410052			0.384615	0
	-0.110146	-0.0431939			0.49031	0.327735			0.25	0.625
	0.383523	0.59199			0.472701	0.334962			0	0.714286
	0.264145	0.250478			0.493251	0.404684			0	0
	0.0347575	0.328398			0.541156	0.472205			0.272727	0
	0.779514	0.684733			0.57416	0.481995			0.0285714	0.0434783
	0.400937	-0.22619			0.564753	0.460234			0.5	0.0625
	0.505798	0.558977			0.559014	0.424344			0.176471	0.133333
	0.687736	-0.0348736			0.559879	0.389365			0	0.25
	0.690234	0.545253			0.582684	0.368233			0.047619	0
	0.899548	0.489524			0.591665	0.340701			0	0
	0.455976	0.325796			0.51203	0.321941			0	0
	0.846995	0.00190661			0.412159	0.335816			0.4	0.0769231
	0.648843	0.673799			0.419344	0.362007			0	0.133333
	0.791269	0.150234			0.486201	0.367128			0.0434783	0.105263
	0.822846	0.0804553			0.532383	0.329697			0	0.0625
	0.841253	0.125151			0.535849	0.259689			0	0.0454545
	0.367169	0.480399			0.514336	0.221716			0	0
	0.907698	0.176074			0.50455	0.245799			0.111111	0
	0.8614	0.358766			0.52932	0.289888			0	0
	0.565137	0.194161			0.562987	0.349011			0.2	0
	0.881996	0.306859			0.549999	0.407064			0.1	0
	0.773156	-0.0944452			0.468866	0.415657			0.111111	0
	0.729776	-0.301988			0.411578	0.421648			0	0
	0.769945	0.584023			0.410163	0.439222			0	0
	0.962178	0.450362			0.496943	0.453752			0	0.3
	0.551069	0.372646			0.565742	0.422196			0	0
	0.964369	0.287435			0.523173	0.327876			0.0526316	0
	0.929059	0.107041			0.420567	0.246381			0	0
	0.726759	0.473865			0.383841	0.24933			0.1	0
	0.104269	-0.119961			0.455569	0.290918			0	0
	0.82751	-0.0816885			0.498659	0.311393			0.0625	0.0909091
	0.883727	0.672138			0.443929	0.31781			0.272727	0.625
	0.940218	0.875013			0.467996	0.314091			0.411765	0
	0.70429	-0.0979078			0.582368	0.365814			0.0454545	0.0625
	0.231287	0.00308007			0.583221	0.499434			0	0.333333
	0.85055	0.779304			0.630513	0.583815			0.363636	0.105263
	0.840821	0.139434			0.661877	0.583222			0	0.1875
	0.820962	0.233308			0.566128	0.51888			0.111111	0.0909091
	0.412609	0.624706			0.526692	0.483082			0.333333	0.444444
	0.536855	0.473852			0.61847	0.52172			0	0
	0.0628999	0.474877			0.66521	0.546203			0.0740741	0.181818
	0.612994	-0.0358399			0.731754	0.568367			0	0.0833333
	0.470511	0.0345544			0.744005	0.567136			0.222222	0.1875
	0.469617	0.643933			0.698606	0.529807			0	0.222222
	-0.088992	0.0867505			0.537333	0.489048			0.3	0.0869565
	0.195544	0.658854			0.282962	0.424856			0.0588235	0.714286
	0.367243	-0.229771							0.166667	0.217391
	0.550435	0.299968							0.235294	0.388889
	0.571609	0.327461							0.0416667	0
	0.540319	0.511207							0	0.0666667
	0.545167	0.566324							0.0666667	0.416667
	0.962508	0.113012							0.1	0.025641
	0.712522	0.474748							0	0.0344828
	0.738582	0.406281							0.0952381	0.194444
	0.691417	0.131698							0	0.137931
	0.789773	0.526122							0.461538	0.25
	0.578404	0.572333							0	0.384615
	0.529532	0.542026							0.1	0
	0.691494	0.0550914								0
	0.726426	0.535038								0.0714286
	0.52726	0.348378								0
	0.617668	0.223756								0.545455
	0.921366	0.231142								0.0909091
	0.681215	0.797762								0
	0.679174	0.357134								0.214286
	0.535847	0.822162								0
	0.445999	0.798034								0.4
	0.502377	0.902866								0.375
	0.498359	0.483886								0
	0.662624	0.389981								0.777778
	0.633341	0.82463								0
	0.544522	0.905517								0.166667
	0.69263	0.725351								0.666667
	0.697456	0.863233								0
	0.811254	0.216144								0
	0.851338	0.609761								0.0588235
	0.871824	0.556912								0.0588235
	0.762627	0.428509								0.4
	0.858271	0.310705								0
	0.701809	0.0297413								0.25
	0.60532	0.543988								0.0909091
	0.559021	0.889384								0.0909091
	0.23819	0.726267								0
	0.671365	0.48822								0.1
	0.794137	0.566993								0
	0.65976	0.709457								0
	0.937643	0.162823								0.0666667
	0.860482	0.11646								0
	0.906405	-0.206285								0.4
	0.919464	0.286314								0.0769231
	0.77807	0.649628								0.0833333
	0.524254	0.447778								0.05
	0.706524	0.0416582								0.0909091
	0.578655	-0.00873443								0.25
	0.813103	0.859724								0
	0.903485	0.444532								0
	0.592233	0.310331								0
	0.897774	0.655346								0
	0.464898	0.758406								0.4
	0.465644	0.28813								0.230769
	0.575154	0.0465104								0
	0.757113	0.423266								0
	-0.152007	0.485864								0.384615
	0.462251	0.409733								0
	0.752348	0.744234								0.176471
	0.779765	-0.0643328								0.166667
	0.30133	0.88189								0.0666667
	0.203919	0.667554								0
	0.556601	0.453674								0.375
	0.431384	0.797599								0
	0.885996	0.0633362								0.235294
	0.873193	0.474841								0.111111
	0.873743	0.805897								0.416667
	0.938508	0.476009								0.0952381
	0.6468	0.254669								0.157895
	0.544409	0.68095								0
	0.889448	0.264836								0
	0.5747	0.768791								0
	0.86397	0.820475								0.153846
	0.929361	-0.278183								0
	0.768419	0.3467								0
	0.855962	0.869867								0.0434783
	0.985783	0.860102								0
	0.964039	0.942411								0.5
	0.520756	0.902258								0
	0.730826	0.879755								0.266667
	0.946832	0.892629								0
	0.518649	0.939997								0
	0.822865	0.931544								0.2
	0.870501	0.984961								0
	0.642494	0.991124								0.1
	0.600332	0.839196								0.4
	0.454211	0.973672								0.5
	0.483966	0.977855								0.428571
	0.625215	0.926045								0.454545
	0.747913	0.989706								0.363636
	0.938106	0.878764								0.1
	0.932343	0.993064								0.0666667
	0.907096	0.945863								0.375
	0.375695	0.998792								0.2
	0.870078	0.989598								0.25
	0.683115	0.984189								0
	0.463297	0.883461								0.0714286
	0.0367902	0.394688								0
	0.0987204	0.166424								0
	0.672719	0.540352								0
	0.366614	0.642555								0
	0.707821	0.253918								0.2
	0.724192	-0.0807693								0.0555556
	0.329871	-0.145198								0
	0.58466	0.718755								0.571429
	0.922298	0.74384								0.0909091
	0.831791	0.722159								0.333333
	0.253787	0.474325								0.461538
	-0.00774268	0.512434								0
	-0.136863	0.206912								0
	0.013225	0.593093								0.0769231
	0.769045	0.459631								0.0909091
	0.1437	0.667741								0
	-0.0828389	0.416821								0
	0.0670912	0.791966
	0.0939422	0.41342
	0.926988	0.410317
	0.857206	-0.00423869
	0.684524	-0.140554
	0.955075	0.607738
	0.828606	0.486262
	0.964652	-0.32197
	0.920609	0.701965
	0.957406	0.0612468
	0.40121	0.664037
	-0.193881	-0.0856231
	0.746171	0.911498
	0.20407	0.860649
	0.80806	0.789338
	0.485009	0.776154
	0.947788	0.36341
	0.322881	0.349986
	0.578011	0.243062
	0.318554	0.107374
	-0.131991	0.388614
	0.666389	0.494064
	0.541052	-0.232518
	0.682934	0.149459
	0.852365	0.563007
	0.341269	0.895354
	0.850167	0.70221
	0.82607	0.660081
	0.412942	0.400998
	0.213865	-0.35314
	0.526354	-0.0178009
	0.16273	0.658547
	0.279372	0.481155
	0.631605	0.38501
	-0.088996	0.860568
	0.476505	-0.474166
	0.292624	-0.0250937
	0.801027	0.277134
	-0.218873	0.5497
	0.0611733	-0.015916
	-0.30258	-0.0341297
	0.416842	0.629064
	0.601969	-0.064723
	0.388676	0.383476
	0.633442	0.226224
	0.142578	0.2676
	0.28604	0.343778
	0.0641691	0.639596
	0.269146	0.344328
	0.508559	0.808544
	0.741007	0.110949
	0.726647	0.201655
	0.813088	0.507804
	0.874274	0.858206
	0.729087	0.419649
	0.699759	0.581399
	0.780688	0.736609
	0.827615	0.33408
	0.772211	0.073448
	0.845108	0.794781
	0.721512	0.420815
	0.904354	0.31663
	0.474751	0.338921
	0.729696	0.505962
	0.988069	0.749225
	0.75465	0.772329
	0.964924	0.161144
	0.917177	0.700144
	0.855835	0.663227
	0.53867	0.253281
	0.834405	0.0659357
	0.86388	0.493199
	0.932961	0.108099
	0.426666	0.336789
	0.411964	-0.0154186
	0.866218	0.154995
	0.553686	0.301343
	0.331821	-0.0668379
	0.778316	0.0956637
	0.222294	0.183706
	0.215268	0.0903271
	-0.0544037	-0.252071
	0.935712	0.404827
	-0.0431804	-0.202243
	0.307599	0.333378
	0.806287	0.384651
	0.376436	0.330134
	0.668024	0.477837
	0.23253	-0.235288
	-0.0401904	0.300166
	-0.127124	0.388759
		0.274933
		0.355807
		0.424396
		0.40813
		0.440218
		0.199934
		0.721509
		0.0170053
		0.526757
		0.97061
		-0.402069
		0.907013
		0.682117
		0.472929
		0.254983
		0.941372
		0.731197
		0.540772
		0.775392
		0.918206
		0.875679
		0.802813
		0.431161
		0.663933
		0.890653
		0.810851
		0.929611
		0.651631
		0.842967
		0.57231
		0.400132
		0.546556
		0.612005
		0.827163
		0.377349
		0.327018
		0.685154
		0.877553
		0.796097
		0.726507
		-0.0654273
		-0.204011
		0.860883
		-0.121728
		0.700329
		0.386363
		-0.504549
		-0.21912
		0.128817
		-0.15682
		0.503589
		-0.249362
		-0.0925509
		-0.0378951
		0.150714
		-0.392194
		-0.328695
		0.267054
		0.625242
		-0.0034913

## Sheet: SFig1
	SFig1d					SFig1e					SFig1f					SFig1g
	rest1	run	rest2			rest1	run	rest2			rest1	run	rest2			rest1	run	rest2
session	0.00335709	0.00859421	0.00494656		session	0.0322789	0.0446482	0.040045		session	0.597533	0.689736	0.601559		session	0.00607312	0.012821	0.0114385
	0.0049184	0.0100913	0.00532642			0.0420272	0.0314684	0.0506129			0.59053	0.407515	0.682061			0.0110918	0.0171844	0.00872502
	0.00895459	0.00304625	0.00911719			0.025969	0.0123662	0.0252492			0.829876	0.419514	0.87568			0.00336426	0.00518671	0.00343378
	0.0119724	0.00493793	0.00933421			0.0413164	0.0442672	0.0361474			0.841541	0.730213	0.797983			0.00376493	0.00545337	0.00373601
	0.0115255	0.00399821	0.0109807			0.0344187	0.0179083	0.0332683			0.975443	0.517204	0.873012			0.0029436	0.00561205	0.00374376
	0.00972634	0.00642888	0.00245371			0.0644376	0.0486077	0.026597			0.885898	0.771654	0.384873			0.00377387	0.00600001	0.0038646
	0.00253488	0.00704822	0.00226266			0.0158992	0.011916	0.00814215			0.682427	0.537751	0.339455			0.00585228	0.00880521	0.00992613
	0.00333003	0.00742444	0.00728363			0.0338422	0.023946	0.0319678			0.683621	0.548826	0.643695			0.00498759	0.00887663	0.017571
	0.00386054	0.00418119	0.00434415			0.0150703	0.0142495	0.0180172			0.721632	0.625876	0.754475			0.00250709	0.00694385	0.00372543
	0.0117322	0.00512387	0.00995169			0.0199302	0.0128819	0.0232533			1.02316	0.642906	0.988384			0.00329411	0.0114309	0.00582473
	0.00519597	0.0035282	0.00449486			0.0326407	0.0178214	0.0227804			1.06479	0.687141	0.853525			0.00351278	0.00347171	0.00384973
	0.00987132	0.00511942	0.00593261			0.0552445	0.0409668	0.0375929			1.2265	0.82236	0.868126			0.00652587	0.00496261	0.00672657
	0.0108778	0.0083072	0.0100586			0.0477187	0.0402215	0.0628817			0.77057	0.655237	0.915703			0.0259359	0.0165416	0.0311885
	0.00787159	0.00663276	0.0105002			0.0358338	0.0409351	0.047892			0.610601	0.693941	0.817609			0.0206994	0.0130629	0.0225465
	0.00967175	0.0115582	0.00844931			0.0504598	0.0393296	0.0679039			0.919009	0.746074	1.16746			0.0237419	0.0150074	0.0216051
	0.0102573	0.0063469	0.00832992			0.0528031	0.0369659	0.0456389			0.817969	0.554614	0.684349			0.0278367	0.0108089	0.0171164
	0.00411601	0.0176081	0.00446914			0.00894699	0.0134841	0.0100632			0.535384	0.726927	0.557815			0.00850986	0.0199445	0.0114545
	NaN	NaN	NaN			NaN	NaN	NaN			0.44468	0.830599	0.634948			0.0132372	0.0129048	0.0128144
	0.00477066	0.0101322	0.00470609			0.0108823	0.0199623	0.0148937			0.661652	0.654348	0.776559			0.0107046	0.0129564	0.0164112
	0.0030326	0.006265	0.00453601			0.0155863	0.0169718	0.0177646			0.659112	4.4304	0.587787			0.0118438	0.0272891	0.0163026
	0.00449566	0.00502573	0.00425404			0.0187919	0.0162043	0.0201536			0.690126	0.547427	0.670856			0.00610453	0.0103343	0.00783169
	0.00355888	0.00369047	0.00301783			0.0136941	0.0146578	0.0141862			0.535414	0.587187	0.594608			0.00995642	0.0104303	0.00902406
	0.00357681	0.00511353	0.00313383			0.0173597	0.0140607	0.0155177			0.645079	0.546197	0.586917			0.00939744	0.00851115	0.00706883
	0.00364051	0.00524081	0.00410109			0.0271619	0.0236745	0.0317919			0.761207	0.709883	0.89762			0.00500021	0.00983412	0.0104509
	0.00301451	0.00270236	0.00360068			0.0280235	0.0233654	0.0222667			0.822144	0.712983	0.629905			0.00598499	0.00693522	0.0106356
	0.00514089	0.00356778	0.00317994			0.0306543	0.0281246	0.040551			0.64576	0.590592	0.803926			0.00812631	0.00584082	0.00546208
	0.00352799	0.00269372	0.00360785			0.0222332	0.0241626	0.0262411			0.622047	0.709166	0.736651			0.00666219	0.00618582	0.00763535
	0.00448564	0.00314357	0.00404572			0.0295888	0.0275673	0.0386324			0.667017	0.633017	0.862191			0.0065292	0.00404347	0.00509691
	0.00362115	0.00245893	0.00284288			0.0236209	0.0188422	0.0301946			0.64645	0.486633	0.807338			0.00689385	0.00536614	0.00559284
	0.00278959	0.0071731	0.00355952			0.0141481	0.0192248	0.0164924			0.449559	0.578718	0.543441			0.00581099	0.0132208	0.0104726
	0.00486648	0.00855492	0.00390742			0.0223235	0.0239981	0.0192643			0.554158	0.62993	0.515729			0.0102751	0.0156744	0.00808913
	0.00354654	0.0107523	0.0030738			0.0257462	0.0281941	0.0253163			0.60872	0.653314	0.623357			0.00516965	0.0156857	0.00707474
	0.00428535	0.00825886	0.00375165			0.0159978	0.0210126	0.0224365			0.487688	0.572024	0.66226			0.0104109	0.0152355	0.0121719
	0.00298103	0.00665071	0.00305578			0.0177881	0.0182453	0.0219179			0.594096	0.587068	0.702791			0.007153	0.013236	0.00710853
	0.002496	0.00609055	0.00368395			0.0135492	0.0167611	0.0217953			0.45403	0.471234	0.715235			0.00698274	0.0143264	0.00774956
	0.00334156	0.00595992	0.0038494			0.025633	0.0206825	0.0288957			0.67363	0.54516	0.741541			0.00633241	0.0136786	0.00880579
	0.00264435	0.00626363	0.00316307			0.0154542	0.0125337	0.0233415			0.496035	0.412534	0.84896			0.00738294	0.0165058	0.00621825
	0.00370269	0.0064106	0.00250226			0.018142	0.0134966	0.0217318			0.545638	0.45514	0.649029			0.00711706	0.0138759	0.0090258
	NaN	NaN	NaN			NaN	NaN	NaN			0.669236	0.532573	0.629059			0.0104818	0.0138584	0.0159739
	0.00530445	0.00756817	0.0105146			0.0252757	0.0178615	0.0238765			0.312183	0.48965	0.478545			0.0024348	0.00656647	0.00302658
	0.000963346	0.00349124	0.00170729			0.0091925	0.0125538	0.0130202			4.23799	0.46019	0.524165			0.00440385	0.00581567	0.00278614
	0.00249818	0.00326491	0.00225715			0.0198992	0.0207055	0.0210271			0.598597	0.581801	0.572613			0.00396834	0.00421524	0.00211442
	0.00140164	0.00337643	0.00238945			0.0132459	0.0285591	0.0228292			0.369429	0.787151	0.603242			0.00216428	0.00260416	0.00352181
	0.00128531	0.00264189	0.00406043			0.0105166	0.0121932	0.0192876			0.379791	0.455205	0.759497			0.00342486	0.00557563	0.00282401
	NaN	NaN	NaN			NaN	NaN	NaN			0.627142	0.363687	0.407394			0.00318893	0.00720987	0.00211846
	0.00151937	0.00291358	0.00144808			0.016333	0.0087291	0.0107724			0.403428	0.549417	0.578337			0.00292559	0.00878671	0.00287203
	0.00145559	0.00540707	0.00241302			0.0124226	0.0155493	0.0167278			3.48546	0.431535	0.650354			0.00741297	0.00636603	0.00900397
	0.00320752	0.00297121	0.00284553			0.0237015	0.0127287	0.022151			0.770488	0.456229	0.671247			0.00260705	0.00501289	0.00295144
	0.00231507	0.00535702	0.00302111			0.0117986	0.0104949	0.0104858			0.627022	0.578688	0.524896			0.00619126	0.0133876	0.00980058
	0.00427303	0.00920798	0.00516427			0.0148268	0.0147689	0.0125244			0.697624	0.604805	0.587239			0.00835296	0.01795	0.0123575
	0.00278308	0.00799805	0.00312197			0.0110975	0.0116906	0.0104996			0.595289	0.606188	0.544973			0.00643218	0.0167714	0.00789253
	0.00255832	0.00509716	0.00473737			0.0104045	0.0154671	0.0157013			0.535784	0.658078	0.728666			0.00817264	0.00918238	0.0118211
	0.00274906	0.00645491	0.00406256			0.0208634	0.0178074	0.0207604			0.75661	0.61944	0.719287			0.0139065	0.0149716	0.0121122
	0.0064581	0.00961021	0.00615328			0.0234807	0.0216002	0.0199718			0.659704	0.657219	0.608157			0.0139486	0.0182004	0.0162767
	0.00454146	0.00834623	0.00441096			0.0185247	0.0152417	0.0143962			0.621373	0.539735	0.473843			0.0109638	0.0188995	0.012824
	0.00546721	0.00960292	0.00444765			0.0213341	0.0217719	0.021287			0.673604	0.68737	0.694265			0.0136526	0.0169089	0.0135772
	NaN	NaN	NaN			NaN	NaN	NaN			0.754153	0.781381	0.651867			0.00587152	0.00832229	0.00518908
	0.003379	0.00693359	0.00286881			0.0205096	0.0213916	0.0177012			0.367075	0.572025	0.595433			0.00480496	0.00804397	0.00359485
	0.00143072	0.00408659	0.00228163			0.00822053	0.0133612	0.0130165			3.19681	0.594237	0.591819			0.00575292	0.00786907	0.00398432
	0.00440497	0.00426215	0.00333222			0.0387306	0.0278679	0.0269997			1.03997	0.725843	0.724			0.00327482	0.00558583	0.00315641
	0.00251756	0.00379893	0.00246032			0.0218683	0.0184251	0.0198737			0.644332	0.592327	0.61761			0.00481038	0.00613007	0.00343122
	0.00304695	0.00397208	0.00278919			0.0269013	0.017056	0.0213737			0.732497	0.484078	0.628386			0.0042243	0.0062792	0.00377762
	0.0027005	0.00326573	0.00357773			0.0244763	0.0270945	0.0279084			0.686999	0.764386	0.77656			0.00346872	0.00466665	0.00383295
	0.00390749	0.00485135	0.0046504			0.0434479	0.0301812	0.03724			0.967752	0.687009	0.955157			0.00240319	0.00473265	0.00219295
	0.00232604	0.00412613	0.00285253			0.0221365	0.0172071	0.0180006			0.733939	0.65085	0.660915			0.00307445	0.00642656	0.00391652
	0.0026241	0.0031234	0.00232957			0.0198813	0.0103125	0.0170711			0.753524	0.446475	0.667735			0.00462716	0.00642999	0.00346309
	0.00585931	0.00627719	0.0044439			0.0216282	0.0214414	0.0248409			0.649735	0.668231	0.77313			0.0116953	0.00800015	0.00641788
	0.00549113	0.0061869	0.00467561			0.0344257	0.0270812	0.0254787			0.740637	0.652987	0.633868			0.00899176	0.00780517	0.00646566
	0.00415544	0.005595	0.00347231			0.0193244	0.0213946	0.0233824			0.584275	0.60325	0.688461			0.00997638	0.00871585	0.00716809
	0.00335751	0.00326143	0.00325583			0.0350477	0.0210864	0.0232429			0.950542	0.589602	0.65997			0.00700639	0.00727122	0.00738954
	0.00384923	0.00456555	0.00391824			0.0153008	0.013523	0.0152157			0.534363	0.470999	0.561149			0.00950947	0.00954532	0.00691279
	0.00337822	0.00478279	0.00398233			0.0180036	0.0160865	0.0229496			0.616726	0.594799	0.782813			0.00741237	0.00766665	0.00386175
	0.00344037	0.00416258	0.00415266			0.0270668	0.0276273	0.0278155			0.685702	0.668518	0.64263			0.00571107	0.00696599	0.00628025
	0.0041953	0.00495807	0.00523327			0.0257976	0.0207376	0.0268556			0.751332	0.674158	0.786172			0.00754935	0.00701404	0.00742263
	0.00333241	0.00410132	0.00393799			0.0170937	0.0175759	0.0237596			0.489563	0.564439	0.697987			0.00822534	0.00623151	0.00507165
	0.00641137	0.00483912	0.00635644			0.0251462	0.0191553	0.0279242			0.635517	0.550176	0.727375			0.0100275	0.00785022	0.00921781
	0.00165549	0.00469096	0.00234267			0.00745536	0.00547388	0.0101339			0.460962	0.311444	0.584222			0.00420178	0.0139095	0.00480569
	0.00223459	0.00417992	0.00189168			0.0202689	0.0175328	0.0139007			0.805136	0.656015	0.561953			0.00430305	0.00830457	0.00395791
	0.002639	0.00607681	0.00235026			0.014693	0.00695502	0.011924			0.604671	0.315376	0.562203			0.00509653	0.0175076	0.00520289
	0.00174948	0.00703327	0.00218029			0.0168224	0.0150671	0.0157664			0.58593	0.511922	0.587598			0.00400963	0.0126051	0.00321135
	0.00282391	0.00550789	0.00297573			0.0207742	0.016481	0.0210677			0.798003	0.651369	0.773658			0.00411089	0.0103156	0.00331188
	0.00332489	0.0079595	0.00308757			0.017364	0.0108178	0.0159593			0.859777	0.550987	0.827198			0.0046319	0.0134812	0.00405226
	0.00271067	0.00663063	0.00255087			0.0158274	0.0102784	0.0159041			0.785862	0.511313	0.851884			0.0041572	0.0139685	0.00392491
	0.00249983	0.00517941	0.00234814			0.0145819	0.0100372	0.0125794			0.743861	0.487171	0.611062			0.00460272	0.0133784	0.00542916
	0.00172966	0.00768809	0.00231999			0.0110282	0.00733772	0.011188			0.592105	0.38547	0.623802			0.00397162	0.017983	0.00438954
	0.00358082	0.00552129	0.00389467			0.0214422	0.00776187	0.0163993			0.930622	0.320551	0.68295			0.00489913	0.0180448	0.00503805

## Sheet: SFig2
	SFig2a				SFig2b				SFig2c				SFig2d					SFig2e
	rest1	rest2			# neurons	# ensembles			rest1	rest2			rest1	rest2				PC1	PC2	PC3	PC4	PC5
ensemble	0.0408163	0.047619		session	147	4		session	0.0136054	0.0272109		ensemble	0.0639573	0.101689		session	rest1	0.118526	0.0749368	0.0515686	0.0352261	0.0306591
	0.0612245	0.0408163			121	1			0.00826446	0.00826446			0.156056	0.12923				0.0605222	0.0481731	0.0449083	0.0382923	0.0360106
	0.0413223	0.0340136			331	12			0.0302115	0.0362538			0.175436	0.0529631				0.0674207	0.0577222	0.0492381	0.0377851	0.0336458
	0.0181269	0.0680272			193	2			0	0.0103627			0.329635	0.118637				0.0826411	0.045098	0.0390465	0.0271439	0.0255616
	0.0271903	0.0413223			257	4			0.0233463	0.0155642			0.0954205	0.221244				0.0636089	0.0465412	0.0313443	0.029828	0.0281167
	0.0241692	0.021148			132	0			0	0			0.0902158	0.315486				0.0918712	0.0404481	0.0333531	0.0316986	0.0267669
	0.0181269	0.0151057			389	13			0.0179949	0.033419			0.0780714	0.147227				0.114944	0.0754292	0.0350172	0.0334506	0.032719
	0.021148	0.0151057			180	7			0.00555556	0.0388889			0.0693968	0.133843				0.0688688	0.0661861	0.0409336	0.0323265	0.029695
	0.0181269	0.0241692			416	12			0.0144231	0.0288462			0.0520476	0.10325				0.0474519	0.0322409	0.0290754	0.023736	0.0222277
	0.0151057	0.0151057			461	17			0.0390456	0.0368764			0.0815412	0.101338				0.0545234	0.0441908	0.0386208	0.032454	0.0307304
	0.0181269	0.0151057			335	4			0.0119403	0.0119403			0.0919507	0.128106				0.0472383	0.0407821	0.0364793	0.0276987	0.0268007
	0.0181269	0.0151057			195	2			0.0461538	0.0102564			0.0728666	0.124282				0.103323	0.077659	0.0696844	0.0589161	0.0489089
	0.021148	0.0181269			146	3			0.0205479	0.0205479			0.0832761	0.0611852				0.303174	0.130323	0.0720491	0.0304787	0.026464
	0.0194553	0.0151057			161	4			0.0186335	0.0248447			0.106243	0.0822176				0.249703	0.0774042	0.0504743	0.0499132	0.0292982
	0.0194553	0.0151057			174	4			0.0172414	0.0229885			0.114172	0.0936898				0.166232	0.107654	0.0536106	0.0393328	0.0279504
	0.0194553	0.0181269			141	1			0.0283688	0.0070922			0.095143	0.11281				0.156345	0.0966113	0.0659597	0.0533406	0.0449852
	0.0194553	0.0151057			620	14			0.0225806	0.0225806			0.1332	0.137667				0.17974	0.0497184	0.0426626	0.0390074	0.0267715
	0.0194553	0.0259067			429	11			0.020979	0.025641			0.101486	0.204761				0.200177	0.091748	0.0853003	0.0466914	0.0288375
	0.0194553	0.0259067			442	12			0.0226244	0.0271493			0.101486	0.135832				0.232019	0.076047	0.0431528	0.0397255	0.0353757
	0.0154242	0.0194553			370	10			0.0135135	0.027027			0.224378	0.0940431				0.18412	0.105896	0.0582217	0.03246	0.0266986
	0.0411311	0.0272374			318	7			0.00628931	0.0220126			0.0100468	0.0685399				0.171077	0.0538704	0.0388481	0.0303837	0.0295394
	0.0128535	0.07393			384	8			0.0078125	0.0208333			0.12391	0.221559				0.197241	0.0495604	0.0300674	0.0287096	0.0215501
	0.0257069	0.0466926			360	8			0.0138889	0.0222222			0.130608	0.264596				0.141661	0.058818	0.0479063	0.0341252	0.0236552
	0.0128535	0.0179949			275	9			0.00727273	0.0327273			0.170795	0.136066				0.125626	0.0873155	0.0599818	0.0347441	0.0328897
	0.0179949	0.0128535			270	6			0.0111111	0.0222222			0.140655	0.214407				0.200761	0.0737449	0.0476641	0.0402141	0.0345656
	0.0128535	0.0257069			179	3			0.0223464	0.0167598			0.12391	0.127819				0.0929463	0.0856278	0.051024	0.0455735	0.0358885
	0.0333333	0.0128535			240	6			0.00833333	0.025			0.152525	0.164928				0.130906	0.0568043	0.0355557	0.0287378	0.023199
	0.0120192	0.0128535			207	3			0.00966184	0.0144928			0.0888055	0.131943				0.123033	0.0739735	0.0334124	0.0279058	0.0255158
	0.0144231	0.0154242			238	4			0.00420168	0.0168067			0.0686224	0.181421				0.111034	0.0642879	0.0479158	0.0296264	0.0279733
	0.0120192	0.0128535			290	2			0.00689655	0.00689655			0.13119	0.222653				0.0491342	0.0290266	0.0243453	0.0236561	0.0204758
	0.0144231	0.0231362			240	2			0.0333333	0.00833333			0.159446	0.0824641				0.0577318	0.0568593	0.0437184	0.0393844	0.037611
	0.0192308	0.0179949			215	2			0.00930233	0.00930233			0.0585309	0.131943				0.0763239	0.0483027	0.0332085	0.0267228	0.0247201
	0.0120192	0.0128535			281	5			0.0106762	0.0177936			0.0686224	0.152559				0.0702254	0.0409508	0.0394052	0.0338376	0.0324159
	0.0151844	0.0179949			300	2			0.01	0.00666667			0.0907315	0.144312				0.0729478	0.0493196	0.032442	0.026279	0.0242193
	0.010846	0.0179949			289	4			0.0242215	0.0138408			0.0563161	0.123696				0.0670582	0.0625363	0.0445546	0.0379263	0.0278029
	0.010846	0.0128535			239	6			0.0167364	0.0251046			0.106375	0.119573				0.059574	0.0505123	0.0446598	0.031901	0.0245889
	0.010846	0.0277778			310	3			0.0258065	0.00967742			0.0844742	0.191253				0.0575686	0.0501508	0.0377052	0.0321537	0.0285295
	0.0195228	0.0333333			277	3			0.00722022	0.0108303			0.0594448	0.0644673				0.0643721	0.0353212	0.0288763	0.0267278	0.0238096
	0.010846	0.0333333			251	12			0.0199203	0.0478088			0.0782168	0.11819				0.0545052	0.0429445	0.0400757	0.0375581	0.0357321
	0.010846	0.0388889			341	4			0.00293255	0.0117302			0.109504	0.124637				0.0438208	0.03922	0.0250532	0.0211179	0.0200357
	0.0151844	0.05			309	3			0.00970874	0.00970874			0.0938602	0.0515738				0.034391	0.0278742	0.0247687	0.0215385	0.0211605
	0.0130152	0.0333333			254	0			0.011811	0			0.134533	0.152573				0.0743626	0.0361394	0.0297288	0.0239946	0.017786
	0.010846	0.0666667			242	0			0.00413223	0			0.0844742	0.0515738				0.0488939	0.0353692	0.0238189	0.0166688	0.0159902
	0.0130152	0.0120192			346	3			0.00578035	0.00867052			0.14079	0.141896				0.0950877	0.0470406	0.0245029	0.02073	0.0175807
	0.010846	0.0168269			352	3			0.00568182	0.00852273			0.122018	0.0644982				0.0850254	0.0364171	0.0281373	0.0250237	0.0208492
	0.0130152	0.0120192			311	0			0	0			0.0844742	0.0515986				0.050974	0.0403313	0.0261409	0.0227283	0.0201203
	0.010846	0.0120192			365	5			0.0438356	0.0136986			0.156434	0.0612733				0.0632442	0.0554088	0.0433254	0.03343	0.0301735
	0.021692	0.0120192			307	2			0.00651466	0.00651466			0.109504	0.053211				0.0719015	0.0539288	0.0302727	0.0240946	0.019037
	0.0151844	0.0168269			497	10			0.0140845	0.0201207			0.122018	0.074173				0.0568365	0.0426867	0.0295162	0.0267962	0.0223561
	0.0173536	0.0144231			438	15			0.0114155	0.0342466			0.100118	0.0725605				0.320324	0.0536181	0.0428658	0.0361385	0.0285305
	0.010846	0.0240385			512	10			0.0136719	0.0195312			0.109504	0.0693356				0.0800003	0.057812	0.0400205	0.0266429	0.0231433
	0.0149254	0.0120192			469	13			0.0127932	0.0277186			0.0877989	0.09191				0.13015	0.0618593	0.0487133	0.0339708	0.0286875
	0.0179104	0.0168269			364	10			0.0192308	0.0274725			0.0567035	0.108035				0.386587	0.08405	0.0477273	0.0318387	0.0207038
	0.0179104	0.0168269			294	6			0.0272109	0.0204082			0.117065	0.124159				0.161659	0.113345	0.0678696	0.0476869	0.0340094
	0.0179104	0.0168269			333	10			0.021021	0.03003			0.124382	0.111259				0.160021	0.128029	0.0772066	0.046927	0.0383765
	0.0461538	0.010846			298	8			0.0100671	0.0268456			0	0.110265				0.156133	0.0860307	0.0578371	0.0434297	0.0389099
	0.025641	0.0151844			340	2			0.00588235	0.00588235			0.117048	0.0525071				0.164788	0.0668445	0.0349462	0.0209787	0.0194179
	0.025641	0.0130152			405	3			0.0123457	0.00740741			0.117048	0.122517				0.0840409	0.0472767	0.0281227	0.0256471	0.0226167
	0.025641	0.0151844			277	2			0.00722022	0.00722022			0.0334422	0.0542574				0.228951	0.0553408	0.0440652	0.0253392	0.0199715
	0.0358974	0.0151844			233	1			0.00429185	0.00429185			0.100326	0.0525071				0.0982706	0.0751651	0.044352	0.0274781	0.0245122
	0.025641	0.0173536			280	2			0.00357143	0.00714286			0.183932	0.0665091				0.0858641	0.0613341	0.031329	0.0224442	0.0210383
	0.0307692	0.010846			267	2			0.00374532	0.00749064			0.100326	0.115516				0.0928751	0.0721861	0.037015	0.0254278	0.0232644
	0.0410256	0.010846			257	1			0.00389105	0.00389105			0.0334422	0.0892622				0.0890824	0.0428827	0.0301412	0.0242724	0.0188298
	0.0307692	0.010846			214	1			0.0046729	0.0046729			0.15049	0.110265				0.0893286	0.0358906	0.0336376	0.0246075	0.0234072
	0.116438	0.0151844			326	4			0.00306748	0.0122699			0.185197	0.07351				0.142875	0.0716305	0.032675	0.0228999	0.0216126
	0.0342466	0.021692			356	3			0.00280899	0.00842697			0.168116	0.0577579				0.0972016	0.0410193	0.0267784	0.0219549	0.0197582
	0.0684932	0.010846			282	7			0.0177305	0.0248227			0.0242735	0.141769				0.146056	0.0542394	0.0438382	0.0346995	0.0299925
	0.0496894	0.032538			229	5			0.0131004	0.0218341			0.19873	0.0332545				0.166952	0.0833545	0.0593342	0.0352046	0.0294187
	0.0372671	0.0303688			272	7			0.0257353	0.0257353			0.177078	0.0647588				0.143701	0.0778037	0.059324	0.0483199	0.0407121
	0.068323	0.0195228			272	5			0.0220588	0.0183824			0.135322	0.0822612				0.22834	0.113536	0.0762695	0.0439989	0.0264224
	0.0344828	0.010846			320	8			0.021875	0.025			0.197178	0.110265				0.179129	0.0820272	0.0513366	0.04086	0.025984
	0.0344828	0.0151844			320	7			0.015625	0.021875			0.18952	0.0717598				0.128681	0.0605266	0.0503091	0.0456537	0.0283247
	0.0574713	0.0179104			221	3			0.0180995	0.0135747			0.112946	0.0767875				0.105399	0.0951082	0.0828481	0.044389	0.0268226
	0.0496454	0.0208955			272	6			0.0257353	0.0220588			0.199549	0.0555484				0.162324	0.0900145	0.0615002	0.0479835	0.0403047
	0.035461	0.0149254			273	5			0.010989	0.018315			0.207902	0.094759				0.0822646	0.0653587	0.0561187	0.0385673	0.0307627
	0.035461	0.0149254			251	9			0.0438247	0.0358566			0.116945	0.109463				0.16803	0.0800406	0.0683794	0.0544407	0.0408865
	0.0425532	0.0358974			543	9			0.0165746	0.0165746			0.154998	0.13038				0.0681291	0.0544939	0.0364847	0.026049	0.021425
	0.0193548	0.0358974			359	3			0.00557103	0.00835655			0.121663	0.075483				0.0942234	0.0531764	0.0439666	0.0318747	0.0247569
	0.0129032	0.0342466			395	3			0.0126582	0.00759494			0.113461	0.178431				0.107086	0.0645262	0.0326608	0.020678	0.0193801
	0.00806452	0.0753425			315	4			0.00634921	0.0126984			0.157205	0.132285				0.0920942	0.0386608	0.0285223	0.0268904	0.0211494
	0.00967742	0.0616438			345	3			0.0057971	0.00869565			0.117562	0.187661				0.0897421	0.0448659	0.0346884	0.0231546	0.0201897
	0.0129032	0.0496894			452	11			0.0132743	0.0243363			0.135333	0.164268				0.128818	0.0722942	0.0588559	0.0554269	0.0330842
	0.00806452	0.0372671			475	7			0.0189474	0.0147368			0.127131	0.167447				0.107811	0.0562839	0.0345062	0.0288116	0.0263816
	0.0112903	0.0807453			443	7			0.00902935	0.0158014			0.188646	0.15473				0.120722	0.0545932	0.0494102	0.0331335	0.0302887
	0.0145161	0.0310559			489	8			0.0224949	0.0163599			0.129865	0.241633				0.0747815	0.051633	0.0364297	0.0330983	0.028779
	0.00967742	0.0287356			388	6			0.0128866	0.0154639			0.0929558	0.190163				0.083145	0.0600714	0.0422932	0.0314167	0.0292536
	0.0177419	0.0632184											0.162673	0.113485
	0.0129032	0.0689655											0.0820198	0.174827			rest2	0.199583	0.0589708	0.0501937	0.0466692	0.0372536
	0.00806452	0.0402299											0.168141	0.161025				0.0712794	0.0586758	0.0449417	0.0401589	0.0357209
	0.0112903	0.0425532											0.202315	0.122729				0.0851685	0.0518381	0.0421482	0.0333719	0.0310214
	0.00806452	0.0177419											0.143535	0.109672				0.0843254	0.0471835	0.0333125	0.0313249	0.0268606
	0.030303	0.00967742											0.0920086	0.170253				0.320307	0.0527878	0.0337261	0.0235708	0.0165492
	0.020979	0.00806452											0.147618	0.233967				0.0656472	0.0397688	0.0365244	0.0327459	0.0309095
	0.011655	0.0112903											0.136496	0.106538				0.0742152	0.0603234	0.0508952	0.0335675	0.0280223
	0.013986	0.00806452											0.236594	0.231878				0.20337	0.0954217	0.0668051	0.0606092	0.0400113
	0.030303	0.0467742											0.0707758	0.0156674				0.060603	0.0481051	0.0352659	0.0337617	0.028303
	0.011655	0.0129032											0.159751	0.12325				0.0707669	0.0679928	0.053057	0.050994	0.0407156
	0.04662	0.0129032											0.0677426	0.172341				0.0528293	0.0434916	0.0335625	0.0318194	0.0304639
	0.030303	0.0145161											0.0616761	0.111761				0.0793572	0.0717663	0.0536383	0.0333476	0.0301675
	0.02331	0.0209677											0.123352	0.130562				0.247969	0.106432	0.065543	0.0519289	0.0362813
	0.0180995	0.00967742											0.147261	0.159808				0.256243	0.0807778	0.055133	0.0416108	0.0361588
	0.0113122	0.00967742											0.180661	0.147274				0.227423	0.146309	0.0720116	0.0462552	0.0409558
	0.0113122	0.00967742											0.104753	0.0919155				0.177763	0.0563332	0.0414362	0.0280213	0.0233582
	0.0180995	0.00806452											0.191288	0.161897				0.179064	0.123397	0.0524167	0.0383861	0.029677
	0.0588235	0.013986											0.0910895	0.0947258				0.205272	0.146087	0.0718505	0.0572032	0.0436471
	0.0248869	0.027972											0.0880532	0.0816901				0.271526	0.122197	0.109732	0.0524849	0.0422875
	0.0158371	0.025641											0.0971621	0.0651783				0.159178	0.107094	0.0680049	0.0483036	0.04413
	0.0158371	0.0606061											0.148779	0.0373689				0.209349	0.0989108	0.0447691	0.0334159	0.0279266
	0.0113122	0.044289											0.104753	0.0512736				0.121753	0.0760783	0.057995	0.0437139	0.0321956
	0.0135747	0.034965											0.136634	0.0842973				0.171343	0.0604037	0.047965	0.0299897	0.0283017
	0.0135135	0.011655											0.150796	0.0773449				0.178287	0.147749	0.0787371	0.0580788	0.0379519
	0.027027	0.016317											0.144513	0.0999401				0.153578	0.117921	0.0747037	0.0439915	0.0282911
	0.027027	0.011655											0.194778	0.0660474				0.165951	0.103935	0.0539053	0.044926	0.0393911
	0.0162162	0.037296											0.223053	0.142523				0.158515	0.121933	0.0521066	0.0410985	0.0371612
	0.0216216	0.011655											0.144513	0.15469				0.165692	0.112803	0.058956	0.0357521	0.030444
	0.0188679	0.0113122											0.157249	0.185386				0.203571	0.0842749	0.0534164	0.0405994	0.0294054
	0.0157233	0.0113122											0.123129	0.123591				0.222078	0.0433534	0.0261067	0.0232719	0.0201152
	0.0130208	0.0226244											0.174895	0.0983502				0.150836	0.0647743	0.0305346	0.0243006	0.0216479
	0.0130208	0.0791855											0.335387	0.0835542				0.21138	0.0405651	0.0340609	0.0246112	0.0207472
	0.0130208	0.0520362											0.113167	0.0295921				0.20461	0.112533	0.0452803	0.0338457	0.0239782
	0.0166667	0.0294118											0.143387	0.0722395				0.116833	0.050396	0.045999	0.033028	0.0272093
	0.0138889	0.0384615											0.191918	0.0818135				0.110191	0.0693682	0.0535105	0.0277177	0.0238831
	0.0166667	0.0158371											0.348541	0.120979				0.0948982	0.0672653	0.0439817	0.0338056	0.0280222
	0.0138889	0.0113122											0.198536	0.0870356				0.0810364	0.047631	0.0359307	0.0330872	0.0299837
	0.0166667	0.0113122											0.154417	0.138387				0.0556138	0.0497819	0.0420188	0.0246045	0.0199498
	0.0181818	0.0248869											0.150134	0.0469992				0.118406	0.0596009	0.0570469	0.0523887	0.0404291
	0.0290909	0.0226244											0.121775	0.134905				0.0724316	0.0584425	0.0251604	0.0224594	0.0185962
	0.0259259	0.0135135											0.120571	0.324256				0.06444	0.0418103	0.0285784	0.0201448	0.0185224
	0.0185185	0.0135135											0.186953	0.217102				0.0753563	0.032932	0.0218559	0.0192239	0.0186292
	0.0185185	0.0162162											0.147666	0.157469				0.0495228	0.0322826	0.0217283	0.0209077	0.0191627
	0.0335196	0.027027											0.0548957	0.119266				0.0779983	0.0399426	0.0297124	0.0249199	0.0221887
	0.027933	0.0135135											0.210915	0.128584				0.0567408	0.0368259	0.0280856	0.0204906	0.0199392
	0.027933	0.0135135											0.150241	0.157469				0.0530568	0.0452707	0.0267454	0.0218066	0.0202921
	0.0335196	0.0189189											0.167576	0.106222				0.157574	0.049905	0.0360906	0.0281778	0.0215069
	0.0208333	0.0189189											0.190519	0.129516				0.0566814	0.0490984	0.0386215	0.0290023	0.0229502
	0.025	0.0324324											0.156649	0.100631				0.154345	0.0795368	0.0489189	0.0300035	0.0243101
	0.0338164	0.0162162											0.181965	0.218034				0.242298	0.0809128	0.0607296	0.0395252	0.0329867
	0.0241546	0.0157233											0.190236	0.190624				0.150081	0.11361	0.0832522	0.0366883	0.029858
	0.0294118	0.0188679											0.13248	0.132207				0.150348	0.138856	0.099805	0.0551709	0.0327563
	0.0172414	0.0251572											0.191132	0.132207				0.160973	0.108723	0.0847678	0.0612522	0.039833
	0.0206897	0.0345912											0.166065	0.112222				0.14833	0.100008	0.0719688	0.0442431	0.0374326
	0.0208333	0.0188679											0.307243	0.159878				0.166041	0.0906093	0.0675135	0.0397243	0.0362385
	0.025	0.0220126											0.14338	0.149117				0.367338	0.0836399	0.0566172	0.0388849	0.0277561
	0.0208333	0.0157233											0.28676	0.133744				0.136213	0.0592764	0.0542401	0.0201975	0.0190294
	0.025	0.015625											0.307243	0.14822				0.142722	0.0643212	0.0281256	0.0211919	0.0157628
	0.0291667	0.0208333											0.0409657	0.186887				0.167829	0.082123	0.0438151	0.0225261	0.0158987
	0.0291667	0.0130208											0.327726	0.141776				0.155455	0.0478496	0.0310491	0.0212093	0.0197176
	0.0208333	0.0234375											0.348209	0.154665				0.119089	0.0553337	0.036987	0.0220408	0.0207246
	0.025	0.015625											0.225312	0.107943				0.0984969	0.0419228	0.0285867	0.0259322	0.0200405
	0.0232558	0.0130208											0.199407	0.138554				0.103202	0.0382238	0.0264451	0.0235517	0.0196088
	0.0372093	0.015625											0.107089	0.138554				0.106655	0.0491186	0.0389393	0.0313309	0.0219207
	0.0177936	0.0182292											0.206478	0.119221				0.0962729	0.0569178	0.0312776	0.0256434	0.021423
	0.0213523	0.0222222											0.369487	0.15688				0.10019	0.0481849	0.0233388	0.0221923	0.0205746
	0.0177936	0.0138889											0.152142	0.190498				0.119543	0.105865	0.0724143	0.0651724	0.0530402
	0.0166667	0.0194444											0.234352	0.0971164				0.143708	0.0935386	0.0800791	0.0534456	0.0362606
	0.0166667	0.0194444											0.103729	0.125753				0.174934	0.101648	0.0869464	0.0512343	0.0307299
	0.0166667	0.0194444											0.153673	0.0771951				0.147	0.137762	0.0801969	0.0668219	0.0362571
	0.017301	0.025											0.350472	0.0896459				0.127095	0.0706484	0.0602675	0.0414794	0.0333485
	0.017301	0.0138889											0.175236	0.138204				0.167539	0.0643812	0.0580886	0.0493956	0.0323455
	0.0207612	0.0138889											0.273162	0.130734				0.143934	0.117062	0.0746437	0.0456535	0.0285021
	0.017301	0.0218182											0.195852	0.105898				0.170251	0.0821061	0.0661252	0.0400082	0.0357519
	0.017301	0.0181818											0.268008	0.137337				0.115363	0.101483	0.0727363	0.0340502	0.0273075
	0.0311419	0.0327273											0.0979261	0.107553				0.179021	0.078121	0.0713283	0.0488217	0.0359254
	0.0207612	0.0181818											0.195852	0.0744597				0.0866152	0.0686397	0.0539308	0.0320893	0.0263603
	0.0209205	0.0327273											0.17267	0.142301				0.0729362	0.0698546	0.0622028	0.035056	0.0325802
	0.0251046	0.0327273											0.163949	0.127409				0.102723	0.0421425	0.035272	0.0217992	0.0208933
	0.0209205	0.0254545											0.141276	0.087697				0.0810956	0.0510899	0.0395773	0.0299858	0.0223494
	0.0209205	0.0181818											0.109881	0.17043				0.100694	0.0477032	0.0417308	0.0363959	0.0283429
	0.0258065	0.0181818											0.160972	0.182013				0.108263	0.0749839	0.0436878	0.0340253	0.0270726
	0.0193548	0.0259259											0.245694	0.1471				0.106824	0.0833751	0.0600183	0.0370844	0.0286576
	0.016129	0.0185185											0.355833	0.144648				0.110065	0.0562267	0.0353273	0.0298639	0.0262945
	0.0193548	0.037037											0.288055	0.10297				0.160303	0.0436091	0.0387149	0.0276482	0.0228959
	0.016129	0.0222222											0.220278	0.159358				0.108968	0.0468976	0.0434003	0.0371758	0.0293789
	0.016129	0.0333333											0.169444	0.150777
	0.0225806	0.0333333											0.177916	0.150777
	0.016129	0.027933											0.296527	0.180306
	0.0180505	0.027933											0.192857	0.194087
	0.0252708	0.0446927											0.176786	0.153892
	0.0239044	0.025											0.0889186	0.164934
	0.0278884	0.0208333											0.148198	0.156861
	0.0239044	0.0208333											0.222297	0.164934
	0.0199203	0.025											0.133378	0.0807371
	0.0278884	0.0291667											0.281576	0.158014
	0.0146628	0.025											0.199095	0.0911176
	0.0161812	0.0434783											0.103208	0.177988
	0.0161812	0.0241546											0.0648047	0.191926
	0.0161812	0.0434783											0.0624046	0.110438
	0.019685	0.0294118											0.210746	0.113317
	0.019685	0.0336134											0.159816	0.159217
	0.019685	0.0336134											0.27397	0.113317
	0.0206612	0.0252101											0.322758	0.137701
	0.0144509	0.0551724											0.115708	0.104683
	0.017341	0.0172414											0.0524722	0.264088
	0.0142045	0.0541667											0.140398	0.0408668
	0.0170455	0.0208333											0.121678	0.143034
	0.0273973	0.0604651											0.206957	0.0608604
	0.0164384	0.027907											0.24145	0.123016
	0.0136986	0.0640569											0.172465	0.0524331
	0.0136986	0.0213523											0.218455	0.131083
	0.0136986	0.0498221											0.264446	0.0663125
	0.0164384	0.0177936											0.183962	0.188142
	0.0164384	0.0177936											0.126474	0.1866
	0.0136986	0.0166667											0.24145	0.24939
	0.0136986	0.0566667											0.252948	0.0374806
	0.0164384	0.0449827											0.287441	0.0325164
	0.0164384	0.0242215											0.137972	0.110556
	0.0136986	0.0207612											0.149469	0.145673
	0.0164384	0.0276817											0.19546	0.11966
	0.0164384	0.0209205											0.229953	0.159987
	0.0356164	0.0251046											0.160967	0.0991072
	0.0136986	0.0251046											0.149469	0.0991072
	0.0260586	0.0209205											0.125355	0.130255
	0.019544	0.0209205											0.140601	0.193967
	0.0140845	0.0209205											0.201841	0.168482
	0.0120724	0.0290323											0.201841	0.104847
	0.0100604	0.0193548											0.363314	0.0975325
	0.0120724	0.0193548											0.131197	0.0658344
	0.0100604	0.0180505											0.186703	0.140281
	0.0120724	0.0216606											0.111013	0.227181
	0.0100604	0.0252708											0.161473	0.101797
	0.0479452	0.0199203											0.0792033	0.237857
	0.0273973	0.0239044											0.0972823	0.172987
	0.0296804	0.0278884											0.135162	0.324351
	0.0228311	0.0199203											0.0972823	0.237857
	0.0342466	0.0239044											0.0964214	0.281104
	0.0117188	0.0199203											0.265097	0.237857
	0.00976562	0.0239044											0.193206	0.345974
	0.0117188	0.0199203											0.18422	0.216234
	0.00976562	0.0358566											0.172987	0.0432468
	0.0253906	0.0557769											0.0292056	0.0216234
	0.00976562	0.0199203											0.152768	0.151364
	0.00976562	0.0358566											0.271837	0.0864936
	0.0149254	0.0146628											0.196879	0.162399
	0.0191898	0.0146628											0.124075	0.151492
	0.021322	0.0146628											0.0840839	0.111498
	0.0149254	0.0175953											0.101516	0.135737
	0.010661	0.0161812											0.178422	0.105746
	0.0149254	0.0194175											0.202006	0.0875531
	0.021978	0.0161812											0.0964028	0.14668
	0.021978	0.0144509											0.0679201	0.0813408
	0.0357143	0.0144509											0.159941	0.134277
	0.0137363	0.0202312											0.170896	0.0748852
	0.0137363	0.0142045											0.176373	0.161195
	0.021978	0.0142045											0.0985937	0.15254
	0.0164835	0.0142045											0.222384	0.125494
	0.0272109	0.0136986											0.106248	0.17546
	0.0170068	0.0328767											0.157189	0.0592176
	0.0306122	0.0136986											0.077139	0.15572
	0.0306122	0.0164384											0.151367	0.225904
	0.0272109	0.0136986											0.116436	0.208358
	0.0170068	0.0260586											0.155733	0.0971342
	0.0272109	0.019544											0.138268	0.0898491
	0.0170068	0.0100604											0.100426	0.167096
	0.048048	0.0100604											0.0950016	0.156228
	0.024024	0.0100604											0.128763	0.190191
	0.015015	0.0342052											0.14368	0.0652083
	0.018018	0.0120724											0.120126	0.240456
	0.021021	0.0422535											0.0950016	0.0760763
	0.018018	0.0100604											0.176656	0.192908
	0.03003	0.0100604											0.124837	0.130417
	0.0201342	0.0160966											0.13335	0.0991709
	0.0302013	0.0100604											0.142778	0.122266
	0.0234899	0.0114155											0.11988	0.098241
	0.0235294	0.0251142											0.11013	0.129264
	0.0323529	0.0456621											0.24045	0.0870381
	0.0222222	0.0136986											0.108627	0.16115
	0.0148148	0.0182648											0.155856	0.133573
	0.017284	0.0114155											0.191278	0.106859
	0.0123457	0.0136986											0.177109	0.0663558
	0.0123457	0.0342466											0.16294	0.0310235
	0.0252708	0.0251142											0.186477	0.0999645
	0.0216606	0.0114155											0.207021	0.12237
	0.0300429	0.0159817											0.144864	0.144776
	0.0214286	0.0114155											0.157633	0.187003
	0.0262172	0.0114155											0.178313	0.155979
	0.0311284	0.0114155											0.198626	0.12237
	0.0327103	0.0319635											0.213128	0.0680793
	0.0306748	0.015625											0.148082	0.118944
	0.0168539	0.03125											0.198023	0.0643268
	0.0425532	0.0136719											0.136062	0.195408
	0.0177305	0.0117188											0.0914514	0.0861736
	0.0177305	0.0175781											0.189594	0.132295
	0.0177305	0.00976562											0.176211	0.131081
	0.0212766	0.015625											0.158367	0.0910285
	0.0262009	0.0195312											0.181703	0.0412662
	0.0393013	0.0371094											0.107587	0.0521897
	0.0262009	0.0136719											0.157795	0.10802
	0.0183824	0.010661											0.174738	0.170446
	0.0183824	0.0127932											0.160839	0.132948
	0.0330882	0.0149254											0.115168	0.198854
	0.0330882	0.0149254											0.142968	0.0977224
	0.0257353	0.0127932											0.0794264	0.162492
	0.0294118	0.0426439											0.0734695	0.055679
	0.0183824	0.0234542											0.176724	0.188627
	0.0220588	0.010661											0.284591	0.130675
	0.0330882	0.0319829											0.175433	0.055679
	0.0183824	0.0170576											0.210519	0.0420433
	0.0294118	0.0127932											0.109158	0.161356
	0.0477941	0.0298507											0.116955	0.110222
	0.0183824	0.010661											0.245606	0.179536
	0.021875	0.032967											0.157048	0.0452116
	0.021875	0.0137363											0.154896	0.104124
	0.01875	0.0164835											0.109718	0.128784
	0.025	0.0302198											0.133383	0.102754
	0.015625	0.0192308											0.159199	0.0726125
	0.01875	0.032967											0.223739	0.0849429
	0.01875	0.043956											0.17641	0.0548019
	0.015625	0.0192308											0.154172	0.137005
	0.028125	0.0164835											0.175291	0.178106
	0.015625	0.0137363											0.181627	0.121934
	0.01875	0.0442177											0.168955	0.090389
	0.025	0.0170068											0.168955	0.144165
	0.0271493	0.0306122											0.168985	0.113272
	0.0226244	0.0170068											0.186773	0.345538
	0.0316742	0.0340136											0.118586	0.0778031
	0.0452489	0.0238095											0.137856	0.196796
	0.0330882	0.021021											0.0946696	0.105833
	0.0294118	0.021021											0.0961965	0.155697
	0.0183824	0.015015											0.151166	0.182155
	0.0183824	0.015015											0.187812	0.105833
	0.0294118	0.021021											0.0580233	0.187243
	0.0183824	0.024024											0.128262	0.132291
	0.0220588	0.018018											0.0671849	0.116009
	0.021978	0.036036											0.119485	0.136362
	0.032967	0.015015											0.0679425	0.135344
	0.021978	0.021021											0.112457	0.0651281
	0.0239044	0.0167785											0.104307	0.166447
	0.0358566	0.0234899											0.104307	0.0866439
	0.0398406	0.0302013											0.0894061	0.131106
	0.0398406	0.0201342											0.178812	0.125406
	0.0557769	0.0201342											0.0745051	0.177848
	0.0199203	0.0503356											0.178812	0.142506
	0.0199203	0.0167785											0.268218	0.172148
	0.0239044	0.0201342											0.238416	0.160747
	0.0278884	0.0264706											0.208614	0.106759
	0.0278884	0.0147059											0.104307	0.14435
	0.0199203	0.0123457											0.134109	0.200217
	0.0092081	0.0296296											0.121059	0.119335
	0.014733	0.017284											0.141767	0.18961
	0.0110497	0.0541516											0.15451	0.108809
	0.0092081	0.0180505											0.095573	0.183514
	0.0128913	0.0600858											0.144952	0.125527
	0.0092081	0.0321429											0.235747	0.129863
	0.0110497	0.0178571											0.133802	0.164734
	0.0110497	0.0224719											0.124245	0.132044
	0.0128913	0.0262172											0.172031	0.172175
	0.0139276	0.0272374											0.0810169	0.190499
	0.0139276	0.0233645											0.186962	0.147878
	0.0151899	0.0276074											0.232038	0.12005
	0.0126582	0.0153374											0.0928151	0.145324
	0.0126582	0.0184049											0.221559	0.142797
	0.0202532	0.0245399											0.116767	0.142797
	0.0126582	0.0196629											0.130241	0.185735
	0.015873	0.0140449											0.165849	0.120728
	0.0253968	0.0140449											0.0998029	0.161855
	0.0144928	0.035461											0.233806	0.104204
	0.0173913	0.0390071											0.122822	0.149951
	0.0287611	0.0177305											0.0398755	0.123265
	0.0287611	0.0212766											0.0382805	0.167742
	0.0221239	0.0177305											0.114841	0.141056
	0.0154867	0.0390071											0.0590157	0.0978497
	0.0110619	0.0177305											0.210543	0.186804
	0.0154867	0.0218341											0.081346	0.109233
	0.0105263	0.0262009											0.171606	0.20251
	0.0126316	0.0349345											0.0689238	0.137461
	0.0105263	0.0218341											0.136441	0.168145
	0.0105263	0.0524017											0.0942427	0.112915
	0.0147368	0.0183824											0.109715	0.182523
	0.0126316	0.0257353											0.150507	0.0794093
	0.0105263	0.0404412											0.115342	0.154078
	0.0105263	0.0257353											0.147694	0.154078
	0.0147368	0.0257353											0.0815833	0.132744
	0.0112867	0.0404412											0.0900406	0.0853353
	0.0293454	0.0183824											0.0543996	0.106669
	0.0180587	0.0330882											0.0543996	0.10355
	0.0180587	0.0441176											0.170702	0.108481
	0.0122699	0.0477941											0.192589	0.129849
	0.0122699	0.0257353											0.117064	0.0641025
	0.0102249	0.0477941											0.211471	0.133136
	0.0163599	0.015625											0.203918	0.142963
	0.0163599	0.01875											0.128393	0.129725
	0.0102249	0.015625											0.154827	0.108546
	0.0102249	0.01875											0.245457	0.112517
	0.0102249	0.015625											0.271891	0.0754525
	0.0163599	0.021875											0.113288	0.0992796
	0.0102249	0.03125											0.211471	0.127078
	0.0102249	0.01875											0.143498	0.152229
	0.0128866	0.021875											0.0841634	0.0514437
	0.0128866	0.021875											0.0612098	0.107361
	0.0128866	0.01875											0.206583	0.112953
	0.0128866	0.015625											0.120889	0.174461
	0.0128866	0.034375											0.107117	0.130846
		0.0375												0.140911
		0.015625												0.121899
		0.0271493												0.141341
		0.0588235												0.107146
		0.040724												0.126523
		0.0367647												0.152958
		0.0330882												0.154362
		0.0257353												0.182427
		0.0183824												0.159975
		0.0220588												0.134716
		0.0183824												0.120683
		0.032967												0.0736179
		0.018315												0.043951
		0.021978												0.0966922
		0.032967												0.137347
		0.043956												0.106581
		0.0199203												0.132412
		0.0239044												0.155847
		0.0239044												0.070307
		0.0199203												0.0785095
		0.0358566												0.0949145
		0.0199203												0.213265
		0.0239044												0.142958
		0.0239044												0.137099
		0.0239044												0.119522
		0.0110497												0.130974
		0.0092081												0.165722
		0.0092081												0.15503
		0.0128913												0.160376
		0.0092081												0.104244
		0.0128913												0.133647
		0.0092081												0.147011
		0.0331492												0.037421
		0.0110497												0.269966
		0.0222841												0.0296566
		0.0278552												0.0546305
		0.0278552												0.156087
		0.0151899												0.141135
		0.0151899												0.142776
		0.0126582												0.0984662
		0.0190476												0.115895
		0.015873												0.100201
		0.015873												0.169014
		0.0253968												0.200403
		0.0173913												0.106449
		0.0173913												0.0616283
		0.0144928												0.220742
		0.0110619												0.13987
		0.0110619												0.0743452
		0.0132743												0.102067
		0.0221239												0.0617443
		0.0132743												0.152471
		0.0154867												0.0894663
		0.0110619												0.205394
		0.0110619												0.120968
		0.0176991												0.0415829
		0.0132743												0.0730851
		0.0110619												0.201614
		0.0294737												0.0473205
		0.0189474												0.129056
		0.0252632												0.0831694
		0.0126316												0.167773
		0.0147368												0.129056
		0.0105263												0.220829
		0.0147368												0.100377
		0.0158014												0.107194
		0.013544												0.117567
		0.0112867												0.159061
		0.0180587												0.117567
		0.020316												0.0656993
		0.0158014												0.0743439
		0.013544												0.11238
		0.0224949												0.103529
		0.0122699												0.169528
		0.0184049												0.0879995
		0.0143149												0.163058
		0.0102249												0.0983523
		0.0102249												0.18894
		0.0102249												0.103529
		0.0102249												0.0452938
		0.0128866												0.161824
		0.0128866												0.13644
		0.0128866												0.149132
		0.0128866												0.282399
		0.0154639												0.117402
		0.0154639												0.222111

## Sheet: SFig3
	SFig3a-b
	rest1	rest2
ensemble	-0.768441	-0.0185127
	-1.4809	-2.00265
	-0.00428836	-0.142247
	-2.91162	-0.830602
	-1.11502	-0.84208
	-0.0797876	-3.63752
	-2.91162	-0.0611501
	-3.63752	-0.0611501
	-0.20888	-0.746931
	-1	-1
	-0.66145	-0.0611501
	-0.20888	NaN
	-0.44107	-0.20888
	-1.53384	-4.27229
	-0.596625	-0.0611501
	-0.132513	-0.0340534
	-0.132513	-4.27229
	-0.132513	-0.167427
	-0.596625	-0.0277218
	-0.00500882	-0.132513
	-1.2346	-0.817699
	-0.796673	-1.90436
	-0.00806437	-1.69832
	-0.0243914	-0.0702154
	-0.0702154	-0.171321
	-0.171321	-1.60466
	-0.00445549	-0.00187259
	-0.0163278	-0.171321
	-0.650505	-0.0441571
	-1.47885	-0.0243914
	-0.0398262	-1.44214
	-0.12609	-0.319218
	-0.473811	-0.796673
	-0.67892	-0.0702154
	-0.201011	-0.0702154
	-0.0300288	-0.171321
	-0.680967	-1.49504
	-2.39785	-0.192363
	-0.201011	-0.00445549
	-0.201011	-2.10704
	-0.0608007	-2.72735
	-0.110748	-0.00445549
	-0.680967	-1.97141
	-0.410403	-0.11358
	-0.201011	-0.840564
	-0.110748	-1.47885
	-0.680967	-0.11358
	-0.178997	-1.47885
	-1.46901	-0.0133866
	-0.148687	-0.0398262
	-0.201011	-1.46993
	-0.0114249	-1.47885
	-0.215742	-0.290926
	-0.0463242	-0.0133866
	-0.00458891	-0.290926
	-1.54004	-0.0300288
	-0.232574	-0.24776
	-1.81621	-0.410403
	-0.763518	-0.24776
	-0.776161	-0.24776
	-0.0361453	-0.0331419
	-2.40808	-0.0300288
	-0.0414172	-0.201011
	-0.131608	-1.65952
	-0.162687	-4.85223
	-0.46115	-0.957889
	-0.140598	-0.201011
	-0.00829531	-4.06276
	-0.186368	-0.224668
	-0.00125078	-0.281507
	-0.3767	-0.201011
	-0.3767	-0.0608007
	-0.291668	-1.54734
	-0.348053	-0.111902
	-1.12139	-1.15517
	-0.00973297	-2.6758
	-0.624846	-5.22776
	-0.203948	-3.02676
	NaN	NaN
	-0.300935	-0.112146
	-0.220872	-0.69336
	-1.25531	-0.00829531
	-0.300935	-0.186368
	-0.163762	-0.598241
	-0.0917046	-0.30949
	-0.840125	NaN
	NaN	-0.0559356
	NaN	-0.152218
	-0.300935	-0.257891
	-0.163762	-0.198606
	-1.08918	-0.693229
	-0.0190327	-5.70387
	-0.0974194	NaN
	-2.70709	-0.163762
	-1.94967	NaN
	-1.06303	-31.882
	NaN	NaN
	-9.37942	-0.122257
	-0.5607	NaN
	-1.20701	-1.00329
	-0.102232	-0.220872
	-0.822369	-5.70387
	-2.11911	-0.840125
	-0.327358	NaN
	-0.069639	-0.32288
	-0.0445883	-0.0288092
	-0.604842	-0.936166
	-1.41781	-23.0523
	-0.254472	-5.31219
	-0.11582	-1.18369
	-0.408792	-0.100469
	-0.178842	-0.216403
	NaN	-0.100469
	-0.785967	-0.529408
	-0.109613	-0.484754
	NaN	-0.822369
	NaN	-0.822369
	-0.987373	-0.265307
	-0.987373	-12.4247
	NaN	-3.99553
	-3.35484	-0.656052
	NaN	-0.00918704
	NaN	-0.208473
	NaN	-0.0509855
	NaN	-2.11911
	NaN	-2.76045
	-3.98832	-0.0224977
	-0.403866	-0.079429
	-2.1208	NaN
	-0.312094	-0.785967
	-0.612291	-0.0452417
	-0.309276	-2.4583
	NaN	-1.15044
	-0.186434	-4.02076
	-0.407628	-0.0273074
	-1.73569	-0.083348
	-0.0698182	-0.0464581
	-0.223032	-1.11998
	-0.464418	NaN
	-0.99197	NaN
	-0.189303	NaN
	-0.108463	NaN
	NaN	-0.853796
	-0.515628	NaN
	-0.974216	NaN
	-1.52362	NaN
	-0.698839	-0.987373
	-1.37426	-1.68745
	-0.346803	-0.846667
	-0.405669	NaN
	-4.81557	NaN
	-1.31731	NaN
	-2.30074	NaN
	NaN	-3.72834
	-0.154437	NaN
	NaN	NaN
	NaN	NaN
	-0.478786	-0.942608
	-0.478786	NaN
	-0.0600108	NaN
	-1.28866	-0.223934
	-0.122848	-0.30512
	-0.421244	-1.04903
	-1.72167	-1.10709
	-0.0928911	-3.37594
	-5.89864	-0.0926502
	-0.460446	-2.93063
	-0.460446	-0.30512
	-0.562031	-0.30512
	NaN	-0.992178
	-1.46473	-0.943884
	-0.385415	-0.331295
	NaN	-0.18918
	-0.122668	-0.479114
	-1.63601	-3.1816
	-0.562619	-0.309276
	-0.372756	-0.0534139
	-0.331345	-0.0672503
	-0.501065	-1.73569
	-0.724747	-0.407628
	-0.148711	-1.15208
	-0.309449	-3.24323
	-0.070068	-0.0267232
	-0.474147	NaN
	-1.35978	-0.102336
	-0.400996	-1.77361
	-0.400996	-0.319687
	-1.49862	-0.148641
	-1.49862	-0.698838
	-1.49862	-0.274649
	-6.93277	-0.779722
	NaN	-0.204753
	NaN	-0.99197
	-0.136921	-4.28314
	-0.423931	-5.1487
	-0.493224	-9.50175
	-0.315225	-4.25337
	NaN	-9.20893
	-1.38266	-9.79014
	NaN	-0.202946
	-0.315225	-0.384125
	NaN	-1.31731
	-2.94584	-0.666599
	-0.410679	-8.8779
	-0.315225	-2.2486
	-1.1054	-2.17633
	NaN	-0.0600108
	-0.315225	-1.42075
	-0.315225	-2.64576
	-2.45189	-5.89864
	-0.410679	-0.878527
	-1.7392	-2.64576
	-0.0110112	-2.64576
	-0.264259	-1.26211
	-0.337557	-2.99859
	-1.44364	-1.05323
	NaN	-0.385415
	NaN	-1.07851
	NaN	-3.07245
	NaN	-0.856438
	-0.0208357	-0.309449
	-0.186283	-0.027825
	-3.97546	-0.264224
	-1.59156	-2.33811
	-0.0145884	-1.27677
	-0.0713127	-0.309449
	-0.525388	-0.501065
	-0.824072	-0.946957
	-0.525388	-2.36866
	-0.070928	-2.85889
	-0.525388	-0.309449
	-3.01604	-2.36866
	-0.247794	NaN
	-0.458386	-5.5677
	-2.75925	-1.54421
	-1.92427	-2.66118
	-1.37107	NaN
	-1.92427	-9.93961
	-0.179687	-0.400996
	-0.0421797	-0.20241
	-0.400853	-0.20241
	-0.23201	-0.0967051
	-0.757271	-5.52205
	NaN	-0.609189
	-0.46844	-0.136921
	-0.137212	-0.410679
	-0.189787	-2.77615
	-0.26227	-0.410679
	-0.26227	-1.1054
	-0.414118	-1.38266
	-0.655352	-0.369573
	-0.414118	-0.352841
	-0.189787	NaN
	-1.17057	-1.44364
	-0.490243	NaN
	-0.022066	-0.151446
	-1.9575	NaN
	-0.0999279	NaN
	-0.00696634	NaN
	-0.337439	NaN
	-0.0159543	-0.778166
	-0.411253	NaN
	-0.0417128	NaN
	-0.99096	-0.0466282
	-0.156193	-0.104772
	-0.0976407	NaN
	-0.873259	-0.48654
	-0.684748	NaN
	NaN	NaN
	-1.1268	-9.71074
	-0.261446	-0.0466282
	-0.380049	NaN
	-0.128391	-0.623139
	-0.798595	-0.285534
	-1.0464	-0.285534
	-0.181242	-0.285534
	-1.4849	-0.796347
	-0.68061	-0.746849
	-0.194035	-0.130488
	-0.629102	-0.03588
	NaN	-1.82877
	NaN	-1.0292
	NaN	-0.525388
	-1.15914	-4.84535
	NaN	-6.07324
	-0.449872	-11.6837
	NaN	-0.16581
	-1.28159	-0.0953581
	NaN	-0.163484
	NaN	-0.247794
	NaN	-1.92427
	NaN	-1.64733
	-0.89786	-5.58866
	NaN	-0.715338
	-0.631858	-0.420806
	-1.25038	-4.16496
	-0.759669	-2.2019
	-0.449874	-0.579487
	-0.762492	-2.16713
	NaN	-0.0127853
	-1.36013	-0.252782
	-1.36013	-0.0364645
	NaN	-0.131911
	NaN	-0.371029
	NaN	-0.768559
	-0.510309	-1.07615
	-0.510309	-5.0454
	-0.422756	-0.768559
	-0.156748	-0.46844
	-3.00412	-1.79665
	-0.325727	-0.302033
	NaN	-0.0275688
	-0.245772	-0.643506
	NaN	-1.6176
	-5.02391	-0.164177
	-0.0799001	-0.00628656
	-3.61858	-0.354831
	NaN	-2.28787
	-0.613199	-1.62832
	-0.613199	-1.62832
	-0.335304	-0.354831
	NaN	-0.490243
	NaN	-0.237555
	NaN	-0.0834019
	NaN	-1.62832
	-2.3187	-2.28787
	-1.29705	-0.75777
	-0.40129	-2.8266
	-0.0859845	-0.953045
	-1.25815	-0.370509
	-1.25779	-0.370509
	-0.846912	-0.20668
	-0.846912	-2.01053
	-0.0232391	-0.0159543
	-0.0923651	-0.231434
	-0.342874	NaN
	-1.95685	-1.1268
	NaN	-0.217806
	NaN	-0.1726
	-0.692756	-0.425084
	NaN	-0.120592
	-1.76776	-2.13329
	NaN	-0.376234
	-2.03393	-2.36187
	NaN	-0.542904
	-1.76776	-1.0464
	-0.309679	-0.867437
	-0.309679	-0.280827
	NaN	-0.950198
	-0.662907	-0.882647
	NaN	-1.34706
	-1.22966	-2.41317
	NaN	-0.412447
	NaN	-2.13652
	-2.92009	-2.13652
	-0.167466	-0.757991
	-0.505546	-0.689516
	-0.142514	NaN
	-0.718632	NaN
	-0.102303	NaN
	-0.648494	-1.99153
	-0.0568526	NaN
	-0.22919	NaN
	-0.139809	NaN
	-0.0707469	NaN
	-0.139809	NaN
	-0.139809	NaN
	-0.00357314	NaN
	-1.82458	-1.00288
	-1.36979	-1.9313
	-1.36979	NaN
	-0.0355194	NaN
	-0.346265	NaN
	-0.080537	NaN
	-0.163268	-0.383279
	-0.0411064	-3.22401
	NaN	-0.762492
	-3.46295	-1.64242
	-0.291875	-0.209337
	-3.83059	-0.627931
	-1.22387	-0.510309
	-0.291875	NaN
	-1.06579	NaN
	-0.291875	NaN
	NaN	NaN
	-1.06579	-0.86186
	NaN	-1.60634
	-0.213675	-0.921389
	-0.712768	-0.253593
	-0.712768	-1.135
	-1.71757	NaN
	NaN	-0.424816
		-1.72906
		-0.422756
		-0.245772
		-3.15313
		NaN
		-0.836622
		NaN
		-4.6805
		NaN
		-1.57581
		NaN
		-1.33282
		-2.85878
		-0.295247
		-0.136507
		-0.0652002
		-0.269088
		-0.537618
		-1.29705
		-0.846912
		NaN
		-1.95685
		NaN
		-1.29705
		-1.29705
		NaN
		-0.824092
		NaN
		-0.588591
		NaN
		NaN
		NaN
		-3.32393
		NaN
		-6.01096
		-2.89205
		-2.89205
		-0.542637
		-1.6818
		-0.662907
		-1.06527
		-2.87447
		-1.33919
		-1.60476
		-0.505546
		-4.41518
		NaN
		-0.867732
		-2.19687
		-0.446988
		-0.102303
		-0.446988
		-0.00915906
		-2.19687
		-0.867732
		-0.115115
		-2.63994
		-0.0568526
		-0.00021393
		-0.476141
		-0.0346771
		-0.82118
		-0.0355194
		-0.523328
		-2.30046
		-0.0851867
		-0.172971
		-2.45316
		-0.0411064
		-2.52062
		-3.44456
		-0.55602
		-0.668674
		-0.818937
		NaN
		-1.51206
		NaN
		-1.06579
		-0.291875
		-2.39194
		-0.213675
		-1.71757
		-0.213675
		-0.712768
		-0.434319
		-0.119275

## Sheet: SFig4
	SFig4e						SFig4f
	subject	Sx	cue	error			control	lesion
session	1	control'	on'	8.20113		neuron	1	3
	2	control'	on'	8.07645			1	1
	3	control'	on'	7.69777			1	1
	4	control'	on'	6.39335			1	1
	5	control'	on'	4.54402			1	3
	6	control'	on'	8.3424			1	2
	7	control'	on'	3.61678			1	1
	8	control'	on'	7.3479			1	1
	9	control'	on'	10.5414			1	1
	10	control'	on'	13.1832			1	1
	11	lesion'	on'	16.3156			1	1
	12	lesion'	on'	29.4273			2	2
	13	lesion'	on'	27.2201			1	1
	14	lesion'	on'	12.6201			1	2
	15	lesion'	on'	18.8548			1	1
	16	lesion'	on'	13.2387			1	1
	17	lesion'	on'	20.3679			1	1
	18	lesion'	on'	7.94552			1	1
	1	control'	off'	9.95561			2	1
	2	control'	off'	9.95606			1	2
	3	control'	off'	6.74675			1	1
	4	control'	off'	6.15729			1	1
	5	control'	off'	6.42703			1	1
	6	control'	off'	11.7929			1	1
	7	control'	off'	4.2432			1	1
	8	control'	off'	8.48759			1	1
	9	control'	off'	11.7835			1	1
	10	control'	off'	16.4494			1	1
	11	lesion'	off'	23.254			1	1
	12	lesion'	off'	31.5939			1	1
	13	lesion'	off'	31.0272			1	2
	14	lesion'	off'	14.4112			1	1
	15	lesion'	off'	26.1135			1	1
	16	lesion'	off'	16.2552			2	2
	17	lesion'	off'	21.4465			1	1
	18	lesion'	off'	14.1077			1	1
							1	2
							1	1
							1	1
							1	1
							1	2
							1	2
							1	2
							2	1
							1	1
							1	2
							1	2
							1	1
							1	1
							1	1
							1	1
							1	1
							1	2
							1	1
							1	1
							1	1
							1	1
							1	2
							1	2
							1	1
							1	1
							1	2
							1	1
							2	1
							1	1
							1	1
							2	1
							1	1
							1	1
							1	1
							1	1
							1	1
							1	1
							1	1
							1	1
							1	1
							1	2
							1	1
							1	1
							1	1
							1	1
							1	1
							1	1
							1	1
							1	1
							1	1
							1	1
							1	1
							1	1
							1	1
							1	1
							1	1
							1	1
							1	2
							1	1
							1	1
							1	1
							1	2
							2	1
							1	1
							1	1
							1	1
							1	1
							1	2
							1	1
							1	2
							1	2
							2	1
							1	1
							2	1
							1	2
							2	1
							1	2
							1	1
							2	1
							1	1
							1	2
							1	1
							1	1
							1	2
							1	2
							1	1
							1	2
							1	1
							1	2
							1	1
							1	3
							1	2
							1	1
							1	1
							1	3
							1	1
							1	1
							1	3
							2	2
							1	1
							1	1
							2	1
							1	1
							1	1
							1	3
							1	1
							1	1
							1	2
							1	2
							1	1
							1	1
							1	1
							1	2
							1	1
							1	2
							1	1
							1	1
							1	1
							1	1
							1	1
							1	1
							1	1
							1	2
							1	1
							1	1
							1	1
							2	1
							1	1
							1	1
							1	1
							2	2
							1	1
							1	2
							1	1
							2	2
							1	2
							1	2
							1	1
							1	1
							1	1
							1	1
							1	1
							1	1
							1	1
							1	1
							1	1
							1	1
							1	1
							1	2
							1	1
							1	1
							1	1
							1	1
							1	1
							1	1
							1	2
							1	1
							1	1
							2	1
							1	1
							1	1
							1	1
							1	2
							1	1
							2	1
							1	1
							1	2
							1	2
							1	2
							1	3
							1	2
							1	1
							1	1
							1	1
							1	2
							1	1
							1	1
							1	2
							2	1
							1	1
							1	1
							2	1
							1	1
							1	1
							1	1
							1	1
							1	1
							1	1
							1	1
							1	1
							1	1
							1	1
							1	1
							1	1
							1	1
							1	1
							1	1
							1	1
							1	1
							1	1
							1	2
							1	2
							1	1
							2	1
							1	2
							1	2
							1	1
							1	2
							2	1
							1	2
							1	1
							1	1
							1	2
							1	1
							1	1
							1	1
							1	1
							1	1
							1	1
							1	1
							1
							1
							1
							1
							1
							1
							2
							1
							1
							1
							1
							1
							1
							1
							1
							1
							1
							2
							2
							1
							2
							2
							1
							2
							1
							1
							1
							1
							1
							1
							1
							1
							1
							1
							1
							1
							1
							2
							1
							1
							1
							1
							1
							1
							2
							2
							1
							1
							2
							2
							1
							1
							2
							1
							2
							2
							1
							1
							2
							1
							1
							2
							2
							1
							1
							2
							2
							1
							1
							1
							1
							1
							1
							1
							1
							1
							2
							2
							1
							2
							1
							1
							1
							1
							1
							1
							1
							1
							2
							1
							1
							1
							1
							2
							1
							2
							1
							1
							1
							1
							1
							2
							1
							2
							1
							1
							1
							1
							1
							1
							1
							1
							1
							1
							1
							1
							1
							1
							1
							1
							1
							1
							1
							1
							1
							1
							1
							1
							1
							1
							1
							1
							1
							1
							1
							2
							1
							1
							1
							1
							1
							1
							1
							1
							1
							2
							1
							1
							3
							1
							1
							1
							1
							1
							1
							1
							1
							1
							1
							1
							1
							1
							1
							1
							1
							1
							3
							1
							1
							1
							2
							1
							1
							1
							1
							1
							1
							2
							1
							1
							1
							1
							2
							1
							2
							1
							1
							1
							1
							2
							1
							1
							1
							1
							1
							1
							1
							1
							1
							1
							1
							1
							1
							1
							1
							1
							1
							1
							1
							1
							1
							1
							1
							1
							1
							1
							1
							1
							2
							1
							1
							1
							2
							1
							1
							1
							3
							2
							1
							1
							1
							1
							1
							2
							1
							1
							1
							1
							1
							2
							1
							1
							1
							1
							2
							1
							2
							1
							1
							1
							2
							1
							1
							1
							2
							2
							2
							1
							2
							2
							2
							1
							2
							2
							1
							1
							2
							1
							2
							2
							1
							2
							3
							1
							1
							1
							1
							1
							2
							1
							1
							1
							1
							1
							1
							1
							1
							1
							1
							1
							2
							1
							2
							2
							1
							1
							1
							1
							2
							1
							1
							1
							1
							1
							1

## Sheet: SFig5
	FigS5a				Fig5b
	rest1	rest2			rest1	rest2
ensemble	37.4286	44		place field	0.0905983	0.454134
	34.2667	27.1667			0.0852391	-0.217391
	NaN	50			-0.344	-0.358974
	35.6	36.4286			0.0677966	-0.125
	36	25			-0.160315	0.474834
	NaN	40.2857			0.0905983	-0.00854701
	16.8	NaN			0.104359	-0.700483
	20	NaN			-0.0666667	-0.140351
	NaN	33			-0.309091	-0.58642
	10	50			-0.206116	-0.523061
	34	NaN			-0.180952	-0.125
	NaN	NaN			0.104359	0.454134
	39	NaN			-0.173469	-0.00854701
	42	13.2			-0.301242	0.47389
	NaN	NaN			0.104377	0.129032
	NaN	NaN			-0.177328	-0.18018
	NaN	15			0.0277778	-0.214744
	NaN	42.5			-0.112903	-0.25
	NaN	NaN			-0.567308	-0.309524
	50	NaN			-0.965278	-0.246528
	38.2286	20			-0.6875	-0.355556
	32.2	37.8333			-0.926471	0.352459
	38.6	32			-0.184783	-0.161458
	50	27.8			-0.708333	0.518569
	30.6	38.5			-0.233333	0.209932
	43.2	31.0769			-0.95	0.320828
	NaN	NaN			-0.166667	0.549839
	50	12.5			-0.444444	-0.414634
	31.2	35.4			-0.410256	-0.545455
	26.4	44			-0.444444	-0.545455
	48	29.0455			-0.184783	-0.0223214
	34.6	34.8571			-0.127907	-1
	39	22.8			-0.0277778	-1
	34.5	37.7143			-0.202128	-0.789474
	NaN	40.6			-0.5	-0.95122
	NaN	44			-0.077381	-0.733333
	36	20.4			-0.130435	0.0666667
	38.1667	37			-0.903846	-0.2
	NaN	NaN			-0.444444	-1
	50	6.85714			-0.941176	-0.9375
	NaN	6.83333			-0.573333	-0.225806
	NaN	NaN			-0.190476	-1
	50	10.3636			-0.583333	-0.27027
	48	32			-0.6	-0.892857
	NaN	34.2			-0.8	-0.727273
	NaN	34			-0.583333	-0.465347
	50	4			-0.903846	-0.259259
	39	10.2			-0.6875	-0.692308
	43	24			-0.583333	-0.68
	36	43			-0.322917	-0.652174
	NaN	9			-0.193548	-1
	NaN	25.2			-0.75	-0.423077
	46.5	42.6			-0.870968	-0.5
	NaN	18			-0.333333	-0.0896277
	NaN	27.6			-0.288889	-0.00384615
	32.4	NaN			-0.0914203	-0.583333
	NaN	36			-0.197452	-0.342105
	29.2	43			-0.362745	0.070488
	43	34.5			-0.365116	-0.517544
	18.5	43			0.0357143	-0.517544
	NaN	NaN			0.0357143	-0.633333
	37.4286	NaN			-0.466667	-0.594937
	NaN	NaN			0.0420168	-0.833333
	50	35			-0.612121	-0.261538
	NaN	4			-0.311111	0.0526316
	NaN	43.2			-0.0769231	-0.435294
	NaN	40			0.0420168	-0.24183
	NaN	6.18182			-0.277778	-0.393904
	50	38			-0.336735	-0.594937
	NaN	37.8			0.132308	-0.250769
	38	NaN			0.178947	-0.307087
	NaN	NaN			-0.239216	0.285714
	48	40			-0.432727	-0.888889
	36.6	28.5			-0.477612	-0.431579
	40.8571	19.5			-0.424	-0.158974
	NaN	30			-0.551456	-0.652632
	38	30.2727			-0.0175439	-0.522727
	43.8	8			-0.543158	-0.317895
	NaN	NaN			0.0194805	-0.625
	NaN	NaN			-0.171717	-0.317895
	NaN	50			-0.353333	-0.433708
	30	NaN			-0.365672	-0.42623
	NaN	50			-0.466667	-0.335526
	NaN	35.8333			0	-0.475806
	NaN	40.8			-0.554229	-0.042735
	NaN	NaN			-0.311475	0.142857
	NaN	41.4			-0.137931	-0.466667
	NaN	28.5			-0.407407	-0.755556
	50	NaN			-0.283951	-0.330986
	NaN	41.6			-0.485507	-0.664179
	32	31.2			-0.571001	-0.446154
	NaN	33.6			0.0816327	-0.567797
	NaN	NaN			-0.377778	0.419355
	36	NaN			-0.41256	-0.637097
	38.5714	NaN			-0.5	-0.388158
	34.9091	29.2753			-0.311475	-0.703947
	NaN	NaN			-0.346939	0.2
	23.3333	50			-0.328358	-0.685484
	28.5714	NaN			-0.0784314	-0.682353
	39.8571	40.8571			-0.462366	-0.443548
	33.5	NaN			0.25	-0.75
	39.4	33.7727			0.25	-0.669492
	38	36			0	-0.158974
	35.8667	NaN			-0.303704	-0.391549
	37.2982	36			-0.733333	-0.491071
	30.2857	43.8			-0.111111	-0.373134
	41.6786	29.4286			-0.243902	-0.446154
	19.6	34.4098			0.0625	-0.727477
	44.5	22.2338			-0.444444	-0.267797
	33.6	33.3182			-0.394366	-0.695312
	NaN	50			-0.703704	-0.320588
	50	34			0.378571	-0.258865
	NaN	NaN			-0.355556	0.0307692
	20	39.8333			-0.633333	-0.386364
	NaN	50			0.0333333	0.25
	NaN	38.4			-0.243902	-0.457447
	NaN	28.5			-0.116279	0.454545
	NaN	41.3571			-0.302632	0.277778
	NaN	31.8399			-0.628571	-0.227273
	NaN	30.671			-0.234568	0.233146
	48.5	38.6154			-0.0784314	-0.778689
	NaN	38.6			-0.26875	-0.482353
	NaN	38.6			-0.3625	-0.511494
	NaN	NaN			-0.826087	-0.727477
	NaN	36			-0.69697	-0.433708
	NaN	35.6275			-0.705882	-0.503067
	37.6	34.2			-0.948718	-0.533333
	16	NaN			-0.926606	-0.424603
	26.5	NaN			-0.787611	-0.409836
	34	44			-0.7	-0.421642
	34	NaN			-0.769231	-0.475806
	NaN	31.1429			-0.666667	-0.666667
	NaN	23			-0.9	-0.852018
	30	3.6			-0.935484	-0.255172
	NaN	NaN			-0.666667	-0.172566
	30.6	26			-0.866667	-0.522449
	NaN	NaN			-0.964602	-0.420455
	NaN	NaN			-0.833333	0
	14	NaN			-0.904762	-0.550725
	46	NaN			-0.95122	-0.527174
	NaN	NaN			-0.806452	-0.172566
	NaN	NaN			-0.95	-0.45
	NaN	NaN			-0.855072	-0.451087
	34	NaN			-0.918367	-0.525862
	22	NaN			-0.675676	-0.35443
	40.6	NaN			-0.666667	-0.367568
	36.6	NaN			-0.516129	-0.727477
	42	NaN			-0.818182	-0.0742574
	50	NaN			-0.692308	-0.421642
	NaN	NaN			-0.794118	-0.659091
	16.6	NaN			-0.769231	0.446429
	NaN	NaN			-0.642857	0.730392
	16	NaN			-0.710843	0.796875
	NaN	48.5			-0.550725	0.766667
	NaN	NaN			-0.770492	0.694444
	NaN	NaN			-0.793103	0.0540541
	NaN	NaN			-0.833333	-0.77566
	4	NaN			-1	-0.307692
	24	NaN			-0.660494	0.705882
	NaN	NaN			-0.538462	-0.571429
	40.5	NaN			-0.793103	0.317647
	NaN	NaN			-0.833333	0.705882
	36.8571	50			-0.730769	0.647059
	41.4	42			-0.274194	-0.452381
	NaN	37.6			-0.804878	-0.797619
	25.0714	NaN			-0.686047	0.730392
	NaN	40.2			-0.333333	0.796875
	NaN	NaN			-0.127907	0.696429
	26	NaN			-0.727273	0.670573
	NaN	26			-0.894737	0.317647
	44.4	4			-0.354839	0.705882
	NaN	33			-0.637097	0.647059
	NaN	NaN			0.176471	0.796875
	NaN	41			-0.194444	0.670573
	43.8	31.7143			-0.323529	-0.7
	NaN	30			-0.793103	0.761905
	46.5	NaN			-0.375	0.658824
	35.5	NaN			-0.694767	0.694444
	43.8	7.5			-1	-0.596838
	38.8571	50			-0.391026	0.264706
	19.5	26			-0.479167	0.647059
	4	38.4			-0.224138	0.694118
	12	NaN			-0.669118	-0.183673
	44	NaN			0.375	0.696429
	NaN	4			-0.15625	0.482353
	NaN	37.2			-0.5	0.54023
	NaN	30			-0.2	-0.764706
	42.5	29.4			-0.479167	-0.634921
	NaN	9			-0.479167	-0.681633
	NaN	22.5			-0.357143	-0.852459
	19.2	36.6			-0.479167	0.601562
	NaN	41			-0.130435	-0.692308
	NaN	40.2			-0.553571	-0.393939
	NaN	15.5			-0.544643	-0.594356
	NaN	37.3333			-0.863636	0.368421
	50	20			-0.361111	0.444444
	NaN	37.3929			-0.588235	-0.75
	NaN	1.30909			-0.75	-0.703704
	NaN	34.5			-0.722222	-0.864407
	NaN	39.6			-0.25	-0.393939
	NaN	NaN			-0.463415	-0.5
	NaN	31			-0.777778	-0.393939
	36	NaN			-0.441441	-0.8
	NaN	16.25			-0.421053	-0.179487
	NaN	19.4615			-0.45	-0.444444
	50	33			-0.166667	0.0217391
	NaN	NaN			-0.731707	-0.875
	50	41.1429			-0.204301	-0.333333
	NaN	30			0.251029	0.0625
	38.6786	26.4643			0.251029	-0.918699
	NaN	23			-0.59	-0.466667
	36	29.8			-0.384615	0.4375
	NaN	29.4			-0.238095	-0.104478
	NaN	26			-0.135135	-0.0641509
	NaN	32.1429			-0.385542	0.6
	45	36			-0.182609	-0.776632
	NaN	40			-0.818182	-0.72043
	NaN	39.8			-0.166667	0.601562
	NaN	30.3333			-0.132576	0.444444
	NaN	33.6			-0.512088	-0.924528
	41.5	2			-0.357143	-0.714286
	NaN	50			-0.470588	-0.288889
	35.6818	28			-0.211429	0.6
	40.2	41.0357			-0.260274	-0.854167
	NaN	36.5			-1	0.333333
	45	35.5			-0.375	-0.814815
	32	46.5			-0.575758	-0.209877
	27.6	12			-0.69697	-0.468599
	40	33.3818			-0.705882	-0.709677
	38.2	32.4			-0.53125	-0.921053
	38	26			-0.657143	-0.314815
	37.1429	39.4909			-0.75	-0.878049
	39	NaN			-0.319728	-0.353846
	36	37.4667			-0.878788	-0.806202
	29.7727	NaN			-0.927273	-0.703704
	10.2857	24.5			-0.490909	-0.478261
	21	NaN			-0.319728	0.6
	19.1786	4.6			-0.878788	-0.402516
	50	NaN			-0.227273	-0.361111
	NaN	NaN			-1	-0.875
	26.2	NaN			0.144796	0.192308
	32	NaN			-0.014218	-0.8
	37.8	29			-0.107143	-0.911111
	NaN	NaN			-0.12	-0.878788
	26	NaN			-0.014218	-0.213675
	30.5	NaN			0.287449	-0.916667
	NaN	26.2			-0.270186	-0.913043
	30.6	NaN			-0.625	-0.875
	33.2	50			-0.592391	-0.444444
	19.8	50			-0.314129	-0.928571
	39.4	43.2			-0.41452	0.454545
	42	30			-0.354839	-1
	NaN	NaN			-0.354839	-1
	23.8352	34			-0.41452	0.333333
	33.4	NaN			-0.188312	-0.266667
	NaN	NaN			-0.140969	-0.37931
	24.2857	NaN			-0.014218	-0.812987
	37.2	NaN			-0.0441176	0.0833333
	26	NaN			-0.014218	-0.516129
	27.5	NaN			-0.444444	-0.666667
	50	36			-0.512987	-0.756757
	37.5	NaN			-0.552374	0.666667
	34	NaN			0.287449	-0.431818
	44.4	NaN			-0.449794	0.333333
	NaN	43.8			-0.485294	-0.747899
	NaN	NaN			-0.0441176	-0.481707
	NaN	NaN			-0.014218	-0.5
	34	NaN			0.287449	-0.84127
	NaN	NaN			-0.5	-0.82
	NaN	34.8421			-0.0212766	-0.328947
	36	NaN			-0.014218	-0.894737
	NaN	NaN			0.287449	-0.725
	NaN	NaN			-0.0441176	-0.9
	NaN	NaN			-0.611111	-0.902439
	45	NaN			-0.014218	-0.897436
	NaN	NaN			0.3663	-0.65625
	22	42.6			-0.5	-0.5
	38.5714	42.6			-0.0869565	-0.881579
	50	27.3214			-0.350649	0.272727
	NaN	42			-0.473684	-0.507576
	NaN	32.5714			-0.444444	-0.362745
	NaN	33.7143			-0.014218	-0.831081
	NaN	8			0.3663	-0.875
	NaN	36.5455			-0.462702	-1
	NaN	10.1455			-0.450549	0.272727
	NaN	22.1196			-0.330357	-0.9
	NaN	30			-0.285714	-1
	NaN	33			-0.389535	-0.888889
	NaN	32.4			-0.332882	-0.583333
	NaN	45			0.287449	-0.951613
	NaN	20.5714			-0.140969	-0.722222
	NaN	37.1429			0.0492308	-0.880952
	NaN	26.8696			-0.014218	0.666667
	NaN	33.2727			0.3663	-0.413043
	NaN	33.6			-0.428451	0.708333
	NaN	7.725			-0.596154	0.272727
	NaN	0.75			-0.403101	-0.711538
	NaN	35			-0.430233	-0.826923
	NaN	25.3714			-0.0441176	0.666667
	NaN	NaN			-0.014218	0.272727
	50	15.6			-0.611111	-0.912281
	46	NaN			-0.62766	0.666667
	NaN	NaN			-0.485294	0.666667
	NaN	7.8			-0.410774	-0.741848
	NaN	28.8571			-0.663462	-0.581081
	NaN	12.8571			-0.332882	-0.25
	NaN	32.8571			-0.416667	-0.0131579
	NaN	37.5			-0.357143	0.418803
	NaN	42.6			-0.24434	-0.112
	24.5	32.5			0.297297	0.160494
	NaN	34.5714			-0.391367	0.185965
	NaN	NaN			-0.431443	0.390244
	NaN	25.8			-0.541262	-0.508772
	NaN	19			-0.213483	-0.633721
	31.8	42.6			-0.678899	0.342105
	NaN	NaN			-0.408602	-0.653061
	39	29.6			-0.341463	0.1875
	NaN	11.1429			-0.407895	0.257143
	NaN	22.3929			0.299832	-0.496528
	NaN	36.4286			0.0631579	0.390244
	NaN	37.9286			-0.672897	0.347518
	NaN	27			0.0723618	0.390244
	NaN	36.6			-0.431443	0.380074
	NaN	24.1667			-0.01	-0.47619
	NaN	43.8			-0.297368	0.380074
	43	10.5714			-0.631148	-0.583333
	10.5	40.2			-0.590244	0.377134
	41.2	35.6923			-0.365468	-0.369792
	32	38.1667			-0.396378	0.377134
	35	32.5			-0.370262	-0.777027
	33.8571	38.4			-0.625	0.820198
	50	31.2			-0.5	0.781689
	42	40.2857			0.256651	0.295511
	NaN	50			-0.294894	-0.368852
	NaN	50			-0.344023	0.380074
	46.5	NaN			-0.581967	0.704004
	33.6	NaN			-0.350515	0.377134
	NaN	NaN			-0.357143	0.781689
	NaN	NaN			-0.546512	0.820198
	NaN	36.6			-0.426087	0.704004
	NaN	NaN			0	0.166667
	NaN	4.2			0.111111	-0.95122
	NaN	NaN			-0.564103	-0.0828877
	50	42			-0.527845	-0.333333
	NaN	NaN			-0.111111	-0.285714
	47	45			-0.501134	-0.223301
	NaN	NaN			0.299832	-0.901235
	NaN	NaN			0.230769	-0.671233
	NaN	34			-0.259259	-0.284553
	NaN	47			-0.531532	-0.555556
	NaN	37			-0.431319	-0.8
	NaN	31.7143			-0.632075	-0.555556
	NaN	41.5			-0.518519	-0.223301
	NaN	26			-0.632075	-0.724138
	23.2	43			-0.479064	-0.120567
	50	NaN			-0.566667	-0.785714
	NaN	NaN			-0.366197	-0.287671
	38.7857	NaN			0.22963	-0.120567
	24.2	NaN			-0.571429	-0.117949
	41.4	NaN			-0.577236	-0.719298
	23.2	NaN			-0.0490196	-0.314815
	50	NaN			-0.304665	-0.0829311
	42.6	NaN			-0.293605	-0.630769
	50	NaN			-0.415584	-0.781818
	NaN	NaN			-0.589041	0.444444
	NaN	NaN			-0.442049	-0.1
	NaN	NaN			-0.546512	-0.314815
	NaN	NaN			-0.590244	0.444444
	33.7143	NaN			-0.666667	0.375
	24.5	50			-0.633803	0.0483057
	31.2	NaN			-0.393407	0.0965092
	NaN	NaN			-0.247359	-0.173295
	29	NaN			-0.632075	-0.155195
	21.6	NaN			-0.492537	-0.244172
	20	NaN			-0.666667	-0.0287433
	44.5	37.2			-0.244465	-0.891068
	NaN	NaN			-0.606061	-0.204301
	38.2	NaN			-0.64557	-0.8
	50	NaN			-0.196429	-0.666667
	40	NaN			-0.642202	-0.0178571
	38.5714	NaN			-0.409621	-1
	50	NaN			-0.425287	-0.341463
	42.6	NaN			-0.483516	-0.372727
	50	NaN			-0.619883	-0.207143
	NaN	NaN			-0.575758	-0.423077
	42.5	46			-0.0490196	-0.372727
	NaN	NaN			0.142857	-0.538462
	NaN	30			0	0.026875
	16	50			-0.888889	-1
	26	NaN			-0.37409	-0.309045
	19.5	NaN			-0.945946	-0.780488
	NaN	34			-0.00062637	0.0554839
		26.4			-0.220246	-1
		NaN			-0.268184	0.0554839
		NaN			-0.263731	-1
		8.8			-0.174181	-1
		NaN			0.165698	0.0554839
		NaN			-0.235427	0.0554839
		NaN			-0.113114	-1
		25.5			-0.150609	0.026875
		NaN			0.217639	-0.891068
		38			0.192784	0.0554839
		NaN			-0.481481	-1
		41			-0.484375	-0.891068
		29.5			-0.45098	0.0554839
		NaN			0.514904	0.0554839
		NaN			-0.578947	-1
		NaN			-0.190476	0.026875
		46			-0.32	-1
		50			0.580013	-0.423077
		33			0.0645161	-0.368421
		36			0.137931	-0.207143
		NaN			-0.0666667	0.0554839
		9			-0.588235	-1
		NaN			-0.464286	-1
		16.5			-0.507246	-0.294118
		45			-0.0753247	-0.382669
		NaN			-0.352941	-1
		NaN			0.00819252	-0.538462
		NaN			-0.771429	-0.292551
		NaN			-0.757576	-1
		NaN			-0.789474	0.0554839
		NaN			0.0496395	-0.351852
		NaN			0.407407	-0.2
		18			0.596561	-0.274725
		NaN			0.595222	-0.23451
		32.8929			0.271207	-0.848101
		40			-0.522727	-0.351852
		15.8			-0.1495	-0.2
		NaN			-0.113636	0.0554839
		22			-0.478261	-1
		NaN			-0.130435	0.0554839
		NaN			-0.353234	-1
		6			-0.176471	-0.415929
		50			-0.577778	-0.234783
		36			-0.428571	-0.2158
		NaN			-0.939759	0.026875
		36.3214			0.202899	-0.309045
		NaN			-0.454545	-1
		12			-0.657143	0.0554839
		35.2			-0.222222	-1
		36.5			-0.368421	-1
		38.4			-0.150327	0.0554839
		37.2			-0.609756	-1
		NaN			-0.207207	-0.415929
		38.2857			-0.818182	-0.194605
		35.4			-0.185185	-0.234783
		37.8			-0.69697	-0.292551
		27.3333			-0.818182	0.0554839
		50			-0.314286	-1
		NaN			-0.337931	-0.415929
		20.4			-0.941176	-0.234783
		26			-0.545455	-0.292929
		39.6			0.166667	-1
		NaN			-0.936709	-1
		32			0.639293	-0.234783
		33.6			0.593663	-0.610619
		34			0.639293	0.026875
		30			0.639293	-1
		28.2			0.639293	0.0554839
		44			0.574074	-1
		17.3333			0.301619	-0.415929
		21.5			0.619835	-0.234783
		16			0.818182	-0.23451
		38			0.733333	-1
		44.5			0.818182	-0.5
		NaN			-0.2723	-0.228395
		48			-0.94709	-0.603306
		NaN			-0.590643	-0.558442
		40			-0.873418	-0.529412
		NaN			-0.242574	-0.415073
		37.7143			-0.151261	-0.18552
		NaN			-0.1875	-0.391121
		33			-0.701149	-0.382716
		40			-0.194737	-0.18429
		41.5			-0.586207	-0.391121
		12			-0.590643	-0.456128
		40			-0.762712	-0.18552
					-0.933333	-0.391121
					-0.903226	0.2
					-0.762712	0.0687831
					-0.267241	0.274725
					-0.54386	-0.368421
					-0.0833333	-0.426523
					-0.806452	-0.895238
					-0.77551	0.0687831
					-0.355263	0.0687831
					-0.355263	-0.371429
					-0.163043	-0.895238
					-0.416667	-0.422799
					-0.539474	0.174603
					-0.539474	0.0687831
					-0.539474	-0.18552
					-0.355263	-0.415073
					-0.892857	-0.382716
					0.43662	-0.41618
					-0.608696	-0.453836
					-0.580645	-0.18552
					-0.921569	-0.470588
					0.544046	-0.144385
					-0.383085	0.274725
					-0.6	-0.382716
					-0.619048	-0.453836
					-0.830508	-0.18429
					-0.843137	-0.435364
					-0.604167	-0.18429
					-0.781818	0.174603
					-0.0785714	0.0687831
					-0.180233	-0.473597
					-0.433673	-0.415073
					-0.166834	-0.18552
					-0.0785714	-0.382716
					-0.389535	0.274725
					-0.102646	-0.948718
					-0.179133	-0.441558
					-0.201427	-0.41618
					-0.112578	-0.415073
					-0.922078	-0.18552
					-0.783133	-1
					0.104478	-0.280374
					-0.92	-0.237171
					-0.298246	-0.391121
					0.104478	-0.415073
					0.0769231	-0.18552
					0.0769231	0.0687831
					-0.4	0.274725
					-0.19403	0.174603
					0.7	0.116667
					-0.538462	0.0687831
					-0.854545	0.268571
					0.590909	-0.551402
					-0.888889	-0.647383
					0.75	-1
					-0.92	0.150442
					-0.385281	-0.453836
					-0.513514	-0.18429
					-0.538462	-0.382716
					-0.154201	-0.18552
					0.163743	-0.382716
					-0.341287	-0.898305
					0.108717	-0.487179
					0.113924	0.0687831
					-0.693878	0.268571
					-0.558824	-0.437908
					0.67382	-0.652632
					-0.332237	-0.642276
					0.67382	-0.41618
					0.67382	-0.18552
					0.67382	-0.18552
					-0.876106	-0.391121
					-0.588235	-0.453836
					-0.5	-0.166667
					-0.777778	-0.5
					-0.769231	-1
					-0.909091	-0.5
					-0.517241	-0.166667
					-0.588235	-0.809524
					-1	-0.41618
					-0.478964	-0.18552
					-0.53125	-0.415073
					-1	0.174603
					-0.555556	0.0687831
					-0.806452	-0.382716
					-0.878788	-0.5
					-1	-0.380952
					-0.957447	-0.607843
					-0.385965	-0.18429
					-1	-0.382716
					-0.444444	-0.415073
					0.0670285	-0.18429
					-0.247581	-0.382716
					0.0670285	-0.415073
					-0.167151	-0.18429
					-0.167151	-0.415073
					-0.294872	-0.18552
					-0.175	-0.382716
					-0.347826	-0.453836
					-0.85	-0.18429
					-0.388889	0.0687831
					-0.00757576	0.268571
					-0.124324	-0.515152
					-0.54717	-0.391121
					-0.383333	-0.415073
					-0.0665138	-0.18552
					-0.299363	-0.144385
					-0.538462	-0.929825
					-0.52381	-0.449351
					-0.571429	-0.18429
					-0.128788	-0.382716
					-0.0665138	-0.855856
					-0.618497	-0.368421
					-0.0665138	-0.426523
					-0.116972	-0.305263
					-0.288889	-0.623932
					-0.235294	-0.377358
					-0.116972	0.268571
					-0.538462	0.0331219
					-0.538462	-0.134426
					-0.299363	-0.18894
					-0.116972	0.0331219
					-0.577778	-0.418182
					-0.161905	-0.416667
					-0.326316	-0.446429
					-0.366667	-0.0890688
					-0.16442	-0.473244
					-0.308642	-0.416667
					-0.163934	-0.524457
					0.0533333	-0.473244
					-0.264392	-0.215976
					-0.659794	-0.407216
					-0.379085	-0.509202
					-0.537037	-0.210526
					-0.3625	-0.575893
					-0.538462	-0.240223
					-0.470588	-0.332461
					-0.299435	-0.135843
					0.0869565	0.0331219
					-0.269841	0.283019
					-0.0107527	0.283019
					-0.4	-0.461538
					-0.621739	-0.144246
					-0.5	0.0331219
					-0.277311	-0.52381
					0.157895	-0.397321
					-0.592857	-0.144246
					0.0533333	0.0331219
					-0.0107527	-0.445205
					-0.567568	-0.391892
					-0.291667	-0.411043
					-0.145658	-0.474598
					-0.497354	0.0331219
					-0.222222	-0.144246
					-0.0434783	-0.0754717
					-0.715646	-0.488235
					-0.366234	-0.575893
					-0.657143	-0.330808
					0.0296496	-0.0720165
					-0.533333	-0.134426
					-0.657143	0.0331219
					-0.495253	-0.564941
					-0.511421	-0.222667
					-0.602627	-0.172414
					-0.511421	-0.481525
					0.146939	-0.0720165
					-0.735192	0.0331219
					-0.333333	-0.144246
					0.111111	-0.246753
					0.325397	-0.322034
					0.644444	-0.490607
					-0.564815	0.0331219
					-0.0666667	-0.134426
					0.644444	-0.231638
					-0.189167	-0.359296
					-0.0421053	-0.0778689
					0.14787	-0.454114
					-0.0434783	-0.144246
					-0.410714	-0.622587
					0.644444	-0.231638
					-0.106771	-0.0778689
					-0.351852	-0.473244
					0.111111	-0.215976
					-0.382857	-0.0778689
					0.111111	-0.454114
					-0.564103	-0.0720165
					0.644444	-0.481525
					-0.482143	-0.134426
					0.644444	-0.181818
					0.0993789	-0.461538
					-0.129032	-0.438596
					0.0993789	-0.0363636
					0.09375	-0.117647
					-0.333333	-0.126984
					-0.382022	-0.474598
					-0.305263	-0.144246
					0.644444	-0.404959
					-0.410714	-0.668605
					-0.435897	-0.638587
					-0.65	-0.332461
					-0.0784314	-0.231638
					-0.131614	-0.519038
					0.0714286	-0.144246
					-0.673913	0.0331219
					-0.435484	-0.388158
					-0.435484	-0.0778689
					-0.274194	-0.454114
					-0.333333	-0.144246
					-0.274194	0.0331219
					-0.232804	-0.144246
					-0.461538	-0.033675
					-0.4	0.0721649
					-0.516129	-0.473244
					-0.104167	-0.515306
					-0.291667	-0.33518
					-0.47032	0.0721649
					-0.526316	-0.583333
					-0.290323	-0.135843
					-0.445783	0.0331219
					-0.769231	-0.144246
					-0.565217	-0.411765
					-0.419643	-0.522727
					-0.785714	-0.304124
					-0.448276	-0.433071
					-0.558824	-0.135843
					-0.310811	0.0331219
					-0.72093	-0.445993
					-0.647059	-0.145631
					0.0515464	-0.474598
					-0.8125	0.0331219
					-0.684211	-0.144246
					-0.444444	-0.231975
					-0.777778	-0.473244
					-0.785714	-0.506173
					-0.638889	-0.658046
					-0.454545	-0.256831
					-0.5625	-0.256831
					-0.47619	-0.695283
					-0.769231	-0.332461
					-0.347826	-0.456522
					-0.2	-0.363208
					-0.6875	0.0331219
					-0.764151	-0.452047
					-0.565217	-0.197568
					-0.858491	-0.0778689
					-0.858491	-0.446903
					-0.323529	-0.231638
					-0.148148	-0.157895
					0.192308	-0.144246
					0.1875	0.0331219
					-0.42517	-0.614865
					-0.0675105	-0.144246
					-0.159664	0.0331219
					-0.680912	-0.526316
					-0.684466	-0.3375
					-0.512821	-0.496439
					0.1875	-0.433071
					-0.399696	-0.304124
					-0.0873016	-0.274194
					-0.347826	-0.578947
					-0.0177778	-0.330808
					-0.479675	0.283019
					-0.399696	-0.300971
					-0.423423	0.0331219
					-0.420466	-0.144246
					-0.4	-0.117647
					-0.4	-0.473244
					-0.0675105	-0.695283
					-0.117397	-0.287958
					-0.428571	-0.45098
					-0.682927	-0.197568
					-0.374074	-0.318182
					0.107692	-0.583333
					-0.202128	-0.466667
					-0.11634	-0.0778689
					0.169231	-0.415584
					0.025641	-0.0778689
					-0.415584	-0.506173
					-0.610229	-0.551887
					-0.12	-0.144246
					-0.388889	-0.033675
					0.148802	-0.116685
					-0.365385	-0.332461
					-0.72043	-0.231638
					-0.159664	-0.248933
					-0.0659341	-0.033675
					-0.288889	0.0331219
					-0.415584	-0.144246
					-0.190476	-0.144246
					-0.121951	0.0331219
					-0.0659341	-0.4
					-0.348089	-0.418182
					0.0810811	-0.391892
					-0.23913	-0.482759
					-0.183116	-1
					-0.183116	-0.913043
					-0.463964	-1
					0.122807	-0.375
					-0.617781	-0.767442
					0.037037	-1
					-0.255908	-1
					-0.270732	-0.662651
					-0.438272	-0.733333
					-0.385965	-0.516129
					-0.396999	0
					0.0810811	0
					-0.268076	0.295597
					-0.931034	-0.166667
					-0.8	-0.869565
					-0.242548	-0.642857
					-0.0917524	0.238095
					-0.7	-1
					-1	-0.762376
					-0.433815	-0.52
					0.0926829	0.025
					-0.361111	-1
					0.0926829	0.25
					-0.216422	-0.221289
					-0.141818	-0.553191
					-0.181629	-0.361702
					-0.238149	-0.183673
					-0.028969	-0.230769
					0.498988	-0.846154
					0.498988	-0.513514
					0.0178571	-0.391304
					-0.163847	-1
					-0.162298	-0.181818
					-0.114322	-0.464286
					-0.0969131	-0.848485
					-0.153296	-0.809524
					-0.132998	-0.391304
					-0.12464	-0.818182
					-0.41766	-0.884058
					-0.0773311	-0.852941
					-0.435107	-0.711538
					-0.405405	-0.931034
					-0.677419	-0.62963
					-0.0434783	-0.814815
					-0.4	-0.85
					-0.5	0.322034
					-0.279829	-0.361111
					-0.846154	-0.289474
					-0.0526316	-0.0778707
					0.366667	-0.912281
					-0.285714	-0.262673
					-0.897436	-0.866667
					-0.310345	-0.625
					-0.428571	-0.939394
					-0.681818	-0.913043
					-0.428571	-0.863636
					-1	0.6
					-0.528571	0.155172
					-1	-0.303571
					-1	-0.75
					-0.081321	0.6
					-0.227958	-0.681818
					-0.207031	-0.554731
					-0.200087	0.314516
					0.333333	-0.305556
					-1	-0.791667
					-0.245098	-0.520408
					-0.588235	-0.866667
					-0.6875	0.300595
					-0.333333	-0.0666667
					-0.803125	-0.5
					-0.414286	0.00264271
					-0.741667	-0.731707
					-0.870968	-0.25
					0.1	-0.5
					-0.644928	-0.730769
					-0.8	-0.428571
					-0.814815	-0.142857
					-0.478114	-0.142857
					-0.416667	-0.571429
					-0.716981	-0.341463
					-0.755814	-0.677419
					-0.708333	-0.2
					-0.604839	-0.352922
					-0.617188	-0.333333
					-0.241071	-0.45098
					-0.486111	-0.512821
					-0.694444	-0.0823529
					-0.775641	-0.351351
					-0.846154	-0.583333
					-0.635294	0.878495
					-0.442786	0.878495
					-0.708333	-0.025
					-0.859375	0.733333
					-0.151786	-0.0461538
					0.125	-0.68254
					-0.8	-0.458333
					0.4	-0.35
					-0.803922	-0.789474
					-0.780702	0.421053
					-0.705882	0.407407
					-0.708333	0.215141
					0.388158	-0.643243
					-0.835294	0.333333
					0.388158	0.4
					-0.412245	0.180488
					-0.755814	0.473684
					-0.777778	0.131148
					-0.727273	-0.794872
					-0.333333	-0.158974
					-0.318182	0.136881
					-0.692308	-0.64
					-0.931818	-0.453333
					-0.543478	-0.64
					-0.555556	0.179487
					0.131222	-0.828571
					0.352732	-0.64
					0.352732	0.142857
					0.131222	-0.574194
					0.352732	0.119523
					0.173164	0.030303
					-0.0872069	0.0350962
					-0.172706	0.115612
					-0.606061	-0.567568
					-0.0277778	-0.0454352
					-0.204082	0.0919023
					-0.285714	-0.0486516
					-0.210526	0.718553
					-0.486957	0.747167
					-0.679012	0.718553
					-0.541667	0.0545455
					-0.15	-0.043085
					-0.123288	0.0940171
					-0.603175	-0.043085
					-0.186667	0.747167
					-0.0576923	0.747167
					-0.311864	0.747167
					-0.573171	-0.447953
					-0.603175	0.718553
					-0.570175	-0.00961538
					-0.24	-0.491379
					-0.453125	0.747167
					0	-0.551724
					-0.330769	-0.043085
					-0.209259	-0.00961538
					-0.142056	-0.491379
					-0.68254	-0.0276786
					-0.180328	0.51056
					-0.0192308	0.532923
					-0.324074	0.532923
					-0.268293	0.532923
					-0.208	-0.312785
					-0.171053	0.0580073
					0.0144928	-0.146341
					0.125	0.51056
					-0.0576923	-0.0276786
					-0.204082	0.51056
					-0.117647	0.51056
					-0.533333	0.075188
					-0.357143	-0.146341
					-0.207547	-0.360731
					-0.0909091	0.532923
					-0.64	-0.424444
					-0.384615	-0.0276786
					-0.44186	0.51056
					-0.8125	-0.284444
					-0.728571	0.96
					-0.847458	0.893333
					-0.5	0.893333
					-0.428571	0.96
					-0.804878	-0.0375
					-0.846154	0.96
					-0.847458	0.96
					-0.210526	0.96
					-0.480769	0.96
					-0.419355	-0.541818
					-0.485714	-0.347826
					-0.605263	0.96
					-0.354839	0.893333
					-0.588235	-0.405594
					-0.510204	-0.774648
					0.229301	-0.353535
					-0.615385	0.96
					-0.444444	-0.125
					0.136	-0.552826
					0.111111	-0.2
					-0.237288	-0.486014
					-0.091472	-0.552826
					0.279098	-0.2
					-0.0853659	-0.369318
					-0.576923	-0.172727
					-0.107143	-0.722222
					-0.285714	-0.179688
					-0.673077	-0.427273
					0.219512	0.684848
					-0.346154	0.684848
					-0.125	0.684848
					0.105882	0.165719
					-0.375	-1
					-0.496241	0.673617
					-0.346939	0.684848
					-0.397059	0.673617
					-0.351852	0.521436
					-0.330049	-1
					-0.0571429	0.607471
					-0.47013	0.684848
					-0.380952	0.300546
					0.0104167	-1
					-0.5	0.684848
					-0.400922	0.673617
					-0.436975	-0.639775
					-0.297762	-0.211111
					-0.410112	0.480392
					-0.138462	0.596491
					0.0144928	-0.415584
					-0.39011	0.596491
					0.0117994	0.579365
					0.0144928	-0.383562
					-0.327273	-0.698006
					-0.328321	0.413873
					-0.380952	-0.561224
					-0.488722	0.413873
					-0.426471	-0.440994
					-0.336735	0.579365
					-0.290541	0.381707
					-0.239752	-0.4
					-0.369318	-0.474654
					-0.297762	-0.464052
					-0.125	0.596491
					-0.0588235	0.596491
					-0.365979	0.596491
					-0.391705	-0.587581
					-0.263274	0.596491
					-0.237674	0.596491
					-0.0742857	0.303268
					-0.290541	-0.466292
					-0.308523	-0.303226
					-0.237674	-0.181818
					-0.211285	-0.581395
					-0.263274	0.417989
					-0.308523	-0.454545
					-0.235294	-0.594203
					0.2	-0.318182
					-0.473684	-0.0285714
					-0.470588	-0.311628
					-0.583333	-0.423077
					-0.0434783	-0.303226
					-0.346154	-0.349265
					0.0588235	-0.4
					-0.32	0.030303
					-0.15	-0.514286
						-0.0833333
						-0.318182
						0.0108696
						-0.318182
						-0.259021
						0.111111
						0.454545
						-0.594203
						-0.567416
						-0.318182
						0.454545
						-0.111111
						-0.0153846
						-0.587302
						0.448141
						0.448141
						-0.567416
						-0.201654
						-0.534137
						0.0526316
						-0.45098
						0.125
						0.206349
						-0.00381679
						-0.277778
						-0.664384
						0.215686
						0.125
						-0.241667
						0.228571
						0.228571
						-0.332061
						0.228571
						0.157895
						-0.22861
						-0.181287
						-0.322588
						0.382716
						-0.361354
						-0.464706
						-0.18239
						-0.18239
						0.175258
						-0.378531
						0.157895
						0.419913
						-0.381443
						0.386667
						-0.362832
						0.417722
						-0.369748
						-0.183538
						0.145763
						0.419913
						0.417722
						-0.2
						-0.189394
						0.6
						-0.833333
						-0.424242
						-0.111111
						-0.866667
						0.8
						-0.40133
						-0.866667
						-0.372093
						-0.111111
						-0.689922
						-0.280374
						-0.718876
						-0.413333
						-0.954545
						0.020155
						-0.734848
						-0.210177
						-0.331989
						-0.177419
						-0.804688
						-0.278455
						-0.375
						-0.384615
						0.0945736
						-0.493671
						-0.288538
						-0.490421
						0.0162162
						-0.17603
						-0.32497
						-0.783505
						-0.701493
						-0.818182
						0.0945736
						-0.63964
						-0.0494792
						-0.0973451
						-0.866667
						-0.758621
						-0.337209
						-0.517241
						-0.254079
						0.8
						-0.454545
						-0.335443
						-0.311047
						-0.0833333
						-0.9
						-0.294118
						-0.619048
						-0.453846
						-0.337838
						-0.448485
						-0.857143
						0.0944928
						-0.95614
						-0.458689
						-0.288538
						-0.285714
						-0.716981
						0.0162162
						-0.613095
						-0.634538
						-0.396845
						-0.25
						-0.295635
						-0.496124
						0.0533333
						-0.493671
						0.11938
						0.0945736
						0.0945736
						-0.228261
						-0.383117
						0.11938
						-0.493671
						-0.476744
						0.0320733
						-0.566071
						-0.46
						0.25
						0.216842
						0.457837
						0.460064
						0.0320733
						-0.566071
						-0.735294
						0.0192866
						-0.64
						-0.630357
						0.0320733
						0.918858
						0.697086
						0.918858
						0.886719
						0.918858
						0.918858
						-1
						-0.69697
						-0.228395
						-1
						-0.465534
						-0.69697
						0.604878
						-0.021164
						-0.783784
						0.604878
						-0.460784
						0.585714
						-0.769231
						-0.625
						0.604878
						-0.775281
						-0.464912
						-0.4
						-0.13438
						-0.52
						-0.275266
						0.0226608
						-0.0441286
						-0.604938
						0.0118491
						0.157848
						-0.530864
						0
						0.12069
						0.1
						-0.555556
						0.1
						-0.924528
						-0.166667
						-0.0717489
						-0.0840708
						-0.39749
						-0.491525
						-0.491525
						-0.39749
						-0.491525
						-0.491525
						-0.39749
						-0.0717489
						-0.710145
						-0.407407
						-0.30303
						-0.333333
						-0.103738
						-0.0840708
						-0.525424
						-0.266667
						-0.555556
						-0.0840708
						-0.491525
						-0.492754
						-0.4
						-0.326203
						-0.491525
						-0.491525
						-0.39749
						-0.0717489
						-0.769886
						0.631818
						-0.769886
						-0.363636
						-0.782509
						0.631818
						-0.612403
						0.7
						-0.805195
						-0.648318
						-0.674419
						-0.230769
						-0.452055
						-0.195755
						-0.648318
						-0.6
						-0.340974
						-0.522118
						0.7
						-0.761905
						-0.536424
						-0.733333
						-0.227053
						-0.688312
						-0.328571
						-0.595652
						-0.578947
						0.485714
						-0.648318
						0.609756
						-0.805195
						-0.648318
						0.7
						-0.733333
						-0.324215
						-0.6
						-0.307692
						-0.750678
						-0.648318
						-0.6
						-0.134259
						-0.640625
						0.44186
						-0.728132
						-0.533333
						0.10559
						-0.573171
						-0.807692
						-0.72549
						-0.648318
						-0.00268817
						-0.916667
						-0.131579
						-0.110294
						-0.640625
						-0.728132
						-0.648318
						-0.666667
						-0.674419
						0.631818
						-0.750678
						0.7
						-0.748252
						-0.110294
						-0.574468
						0.373913
						-0.45
						-0.785714
						-0.110294
						-0.640625
						-0.324215
						0.7
						-0.428571
						0.10559
						-0.573171
						-0.134259
						-0.648318
						0.7
						-0.6
						-0.110294
						0.156463
						-0.648318
						-0.314164
						-0.648318
						0.156044
						-0.242188
						0.386667
						-0.985537
						-0.325
						-0.703467
						-0.850543
						-0.741071
						-0.62766
						-0.541667
						-0.761364
						-0.534884
						-0.62766
						-0.83277
						0.386667
						-0.518519
						-0.869565
						-0.91954
						-0.672727
						-0.920455
						0.0212766
						-0.806452
						-0.671233
						-0.0994152
						0.515152
						-0.801724
						-0.529412
						-0.776316
						-0.954545
						-0.797297
						-0.907197
						-0.0994152
						-0.949309
						-0.0994152
						0.386667
						-0.986364
						-0.53211
						-0.90625
						-0.522472
						-0.363636
						0.974026
						-0.475806
						-0.954545
						-0.43125
						0.846154
						-0.4
						-0.878378
						-0.951754
						-0.612121
						0.371429
						-0.949309
						-0.297872
						0.974026
						-0.473684
						-0.95614
						-0.473684
						0.0227273
						-0.86747
						-0.951754
						-0.297872
						-0.949309
						0.659686
						-0.735714
						0.0212766
						-0.166667
						0.215686
						-0.307568
						-0.95098
						-0.939394
						-0.968254
						-0.563107
						-0.166667
						-0.612121
						-0.182851
						-0.166667
						-0.297872
						0.387164
						-0.0994152
						-0.563636
						0.6
						0.974026
						0.386667
						-0.62766
						-0.166667
						0.386667
						-0.87069
						0.974026
						-0.166667
						0.974026
						-0.719101
						0.653846
						-0.0994152
						-0.951754
						-0.948454
						0.386667
						-0.986111
						-0.0994152
						-0.836957
						-0.307568
						-0.803571
						0.371429
						0.974026
						-0.0994152
						-0.0994152
						0.371429
						-0.537556
						-0.0994152
						0.659686
						-0.951754
						0.386667
						0.974026
						-0.951754
						-0.949309
						-0.411765
						-0.833333
						-0.772414
						0.393939
						0.393939
						-0.803089
						-0.842857
						-0.618321
						-0.819311
						-0.746032
						-0.714286
						-0.579221
						-0.485294
						-0.205776
						-0.590361
						0.254386
						-0.384615
						-0.590361
						-0.4
						-0.901639
						0.0277778
						-0.310638
						-0.590361
						-0.590361
						-0.714286
						-0.0584615
						-0.384615
						0.3
						-0.25
						0.0555556
						0.193798
						-0.901639
						-0.672515
						-0.205776
						0.13522
						-0.901639
						-0.903226
						-0.75
						-0.102041
						-0.278499
						-0.477419
						-0.205776
						-0.672515
						-0.672515
						-0.212308
						-0.965517
						-0.177143
						-0.0406926
						0.254386
						0.393939
						-0.485294
						-0.205776
						-0.590361
						-0.384615
						-0.485294
						-0.211679
						-0.590361
						-1
						-0.702128
						-0.1
						-0.892857
						0.0666667
						0.135802
						-0.172193
						-0.907692
						-0.54717
						-0.5
						-0.333333
						-0.5
						-1
						-0.212121
						-0.405405
						-0.333333
						-0.320312
						-0.533333
						-0.630769
						-0.448276
						-0.333333
						-0.702128
						-0.459016
						-0.0689103
						-0.0689103
						-0.57377
						-0.136513
						0.325926
						-0.736025
						-0.278017
						-0.303571
						0.380208
						-0.794872
						-0.136513
						-0.497143
						0.173611
						-0.3625
						-0.730159
						0.201299
						0.304487
						-0.342424
						-0.4875
						-0.636364
						0.196429
						0.111111
						-0.544643
						-0.092437
						-0.645833
						-0.757143
						-0.601852
						-0.260504
						-0.826531
						-0.392857
						-0.652661
						0.380208
						-0.626822
						-0.710145
						0.201299
						-0.392857
						-0.752022
						-0.092437
						-0.548173
						-0.302857
						-0.190476
						-0.636364
						-0.636364
						-0.347826
						-0.640212
						-0.613636
						0.125714
						-0.730159
						-0.439394
						-0.439394
						-0.564626
						-0.564626
						0.196429
						-0.495192
						-0.598039
						0.0921986
						0.308642
						-0.784314
						-0.696429
						-0.642857
						0.206997
						-0.794872
						-0.284314
						0.148936
						0.215686
						-0.73
						-0.568254
						-0.297619
						-0.2
						0.206997
						-0.388587
						-0.292683
						-0.697368
						-0.33687
						-0.505376
						-0.451852
						0.0650407
						-0.511628
						-0.0574713
						-0.509146
						-0.509146
						-0.230496
						-0.317388
						-0.457944
						-0.337679
						-0.425926
						-0.543651
						-0.376518
						-0.492647
						-0.423729
						-0.341463
						-0.487179
						0.017094
						-0.449367
						0.0725806
						-0.450581
						-0.283951
						-0.308953
						-0.283951
						-0.278788
						-0.17037
						-0.448936
						0.231638
						-0.29697
						-0.370213
						-0.428846
						0.225071
						-0.560606
						-0.4
						0.0725806
						-0.374545
						0.0725806
						0.20904
						-0.19403
						-0.570896
						-0.410256
						-0.0694444
						-0.374545
						0.0725806
						-0.237288
						-0.469496
						-0.4
						0.0725806
						-0.460938
						-0.0441176
						-0.374545
						0.0625
						0.159159
						-0.208707
						-0.394106
						-0.105396
						-0.517544
						0.00869565
						-0.517544
						-0.139884
						0.00869565
						-0.517544
						0.870402
						0.793325
						0.875846
						0.909416
						0.909416
						0.875846
						-0.160653
						-0.867647
						-0.317171
						-0.691176
						-0.216875
						-0.454545
						-0.220339
						-0.242209
						-0.882353
						-0.0222222
						-0.125364
						-0.1367
						0.120513
						-0.382022
						0.120513
						-0.120972
						-0.38447
						-0.0222222
						-0.220779
						-0.287037
						-0.220779
						-0.25
						-0.337349
						-0.123377
						-0.392157
						0.120513
						-0.0392017
						-0.561688
						0
						-0.222222
						-0.477273
						-0.222222
						-0.603774
						-0.38125
						-0.4
						-0.22
						-0.0425532
						-0.258373
						-0.453125
						0.0150801
						0.253927
						0.286608
						-0.410714
						0.242424
						-0.173021
						-0.777778
						-0.201102
						-0.243243
						-0.223881
						-0.243243
						-0.243243
						-0.771429
						-0.652174
						-0.45
						-0.862069
						-0.432432
						-0.875
						-0.677419
						-0.666667
						-0.539394
						-0.857143
						0.327586
						0.131579
						-0.8
						0.22
						-0.529412
						-0.533333
						-0.8
						0.333333
						-0.75
						0.36
						-0.166667
						0.4
						0.4
						-1
						-0.52
						-0.488372
						-1
						-1
						-0.0263158
						-0.478261
						-0.157131
						-0.714286
						-0.454545
						-0.206349
						-0.315068
						-1
						-1
						-0.417808
						-0.206349
						-0.927536
						-0.927536
						0.298246
						-0.5
						-0.3
						-0.275862
						-0.454545
						-0.566667
						0.030303
						-0.454545
						-0.147541
						0.277778
						-0.469565
						-0.025
						-0.134615
						-0.145833
						-0.866667
						-0.072153
						0.372549
						-0.607143
						-0.59375
						-0.807692
						-0.826087
						-0.423256
						-0.638889
						-0.438596
						0.277778
						-0.846154
						0.617021
						0.65792
						0.65792
						-0.0740741
						0.65792
						-0.71256
						-0.308442
						0.183333
						0.605797
						0.605797
						0.0675676
						-0.34375
						-0.306818
						0.616901
						0.0222291
						-0.720657
						0.0492754
						0.616901
						-0.444444
						-0.271127
						-0.720657
						-0.0696573
						-0.720657
						0.050681
						-0.306818
						-0.38806
						-1
						0
						-1
						-0.666667
						-0.884615
						-0.166667
						0.176094
						-0.555556
						-0.265748
						-0.666667
						-0.714286
						0.193297
						-0.111111
						-0.111111
						-0.111111
						0.15001
						-0.244
						-0.813333
						-0.607477
						0.162496
						-0.842105
						-0.818182
						-0.822222
						-0.722222
						-0.571429
						-0.385093
						-0.851852
						0.0491803
						-0.818182
						-0.191919
						-0.829787
						-0.376812
						-0.505814
						-0.142512
						-0.334539
						-0.783784
						-0.333333
						0.397849
						-0.409722
						-0.807692
						-0.257384
						-0.384615
						-0.183673
						-0.183673
						-0.142512
						-0.291667
						-0.467593
						0.0508475
						-0.769231
						-0.439655
						-0.791667
						0.444444
						-0.7
						-0.1
						-0.321429
						-0.783784
						-0.306233
						-0.7
						-0.663462
						-0.191919
						-0.457143
						-0.155556
						-0.703704
						-0.771429
						-0.340824
						-0.7
						-0.783784
						-0.333333
						-0.771429
						-0.505814
						0
						-0.851852
						-0.761905
						-0.0833333
						0.0357143
						-0.238095
						-0.574468
						-0.574468
						-0.030303
						-0.0925926
						-0.69697
						-0.5
						0
						-0.166667
						0.0666667
						-0.137931
						0.16
						-0.52
						-0.569565
						-0.304348
						0.0434783
						-0.72973
						-0.163399
						-0.361111
						-0.29078
						-0.5
						-0.521739
						0.471591
						0.375
						-0.393939
						-0.501425
						-0.692308
						0.22973
						-0.644444
						-0.0625
						0.392857
						-0.521452
						-0.393939
						-0.393939
						0.375
						0.40625
						0.471591
						-0.63754
						0.142857
						-0.80057
						-0.573333
						-0.0625
						0.375
						-0.6
						0.142857
						-0.585859
						0.428571
						0.375
						-0.62963
						-0.586563
						0.270833
						-0.595238
						-0.588235
						0.392857
						0.23125
						0.375
						0.166667
						0.40625
						-0.768786
						0.31
						-0.511111
						-0.282051
						-0.4
						-0.444444
						-0.025
						-0.1
						-0.479167
						-0.0909091
						-0.5
						-0.025
						-0.388889
						-0.114754
						-0.555556
						-0.114754
						-0.135802
						-0.4
						-0.358974
						-0.505376
						-0.135802
						-0.114754
						-0.361111
						-0.560976
						-0.419355
						-0.681818
						-0.125
						-0.794872
						-0.458333
						-0.528302
						-0.65
						-0.592593
						0.473684
						-0.757576
						-0.382979
						-0.161765
						-0.65
						-0.5
						-0.596154
						-0.45
						0.454545
						-0.596154

[truncated: 10 more sheets: SFig8, SFig9, SFig10, SFig12, SFig14, SFig15, SFig17, SFig18, SFig19, SFig20]
